# Supplementary material for: In Vitro Susceptibility to Imipenem/Relebactam and Comparators in a Multicentre Collection of Mycobacterium abscessus Complex Isolates
Source: Antibiotics (Basel). 2025 Jul 5;14(7):682. doi: 10.3390/antibiotics14070682 (PMC12291787; doi:10.3390/antibiotics14070682)
Supplement: Supplementary file 1 [file antibiotics-14-00682-s001.zip]

Archive with 4 entries (4 files):
- Supplementary material  Table S4.xlsx
- Supplementary material Table S1.pdf
- Supplementary material Table S3.xlsx
- Supplementary material_Table S2 .xls
