# Supplementary material for: In Vitro Susceptibility to Imipenem/Relebactam and Comparators in a Multicentre Collection of Mycobacterium abscessus Complex Isolates
Source: Antibiotics (Basel). 2025 Jul 5;14(7):682. doi: 10.3390/antibiotics14070682 (PMC12291787; doi:10.3390/antibiotics14070682)
Supplement: Supplementary file 1 [file antibiotics-14-00682-s001.zip › Supplementary material Table S4.xlsx]

## Sheet: Sheet1
Table S4 List of mutations in genes possibly related to antibiotic resistance of the five isolates #16,47,64, 17, and 46
MAB Locus	Mycobacterium abscessus ATCC 19977 (NC_010397) PGAP Annotation			Locus Tag Information in Rifat (2021) (https://doi.org/10.1128/mbio.01049-21)		Articles where gene is possibly involved in antibiotic resistance: - Dousa (2020): https://doi.org/10.1128/aac.00098-20 - Rifat (2021): https://doi.org/10.1128/mbio.01049-21 - Le Run (2024): https://doi.org/10.1128/aac.00673-24	Mutation	Resistant isolates			Susceptible isolates
	Locus Tag	Gene	Product	M. tuberculosis gene	Category		EFFECT	16	64	47	17	46
MAB_0006	MAB_RS00180	gyrB	DNA topoisomerase (ATP-hydrolyzing) subunit B	-	Possibly involved in antibiotic response	Rifat (2021)	Ser7Asn	A:15 G:0	A:72 G:0	-	-	-
							Thr576Ser	-	-	-	G:26 C:0	G:27 C:0
MAB_0019	MAB_RS00245	gyrA	DNA gyrase subunit A	-	Possibly involved in antibiotic response	Rifat (2021)	Ile488Val	G:28 A:0	-	-	-	-
MAB_0035c	MAB_RS00330	pbpA	D,D-transpeptidase PbpA	pbpA (Rv0016c)	Penicillin-binding proteins and noncanonical transglycosylases	Rifat (2021)	Ala461Thr	-	-	T:34 C:0	-	-
							Leu368Met	T:33 G:0	-	-	-	-
							Ser314Ala	C:24 A:0	C:59 A:0	-	-	-
							Ala197Ser	-	-	-	AG:18 CA:0	AG:45 CA:0
							Glu82Gln	-	-	G:24 C:0	-	-
MAB_0036c	MAB_RS00335	-	FtsW/RodA/SpoVE family cell cycle protein	rodA (Rv0017)	Penicillin-binding proteins and noncanonical transglycosylases	Rifat (2021)	Gln306Arg	C:21 T:0	C:64 T:0	-	C:25 T:0	C:42 T:0
							Thr136Met	A:20 G:0	A:44 G:0	-	A:20 G:0	A:28 G:0
MAB_0056c	Table S3.gene mutation+B15s possibly involved in antibiotic resistance	hrpA	ATP-dependent RNA helicase HrpA	-	-	Le Run (2024)	Ala1285Val	-	A:35 G:0	-	-	-
							Gln1281Glu	C:20 G:0	C:38 G:0	-	-	-
							Met1187Ile	-	-	-	T:27 C:0	T:51 C:0
							Ala1176Val	A:24 G:0	TA:51 CG:0	-	-	-
							Ala1171Val	A:20 G:0	A:55 G:0	-	-	-
							Glu1167Asp	A:18 C:0	A:50 C:0	-	-	-
							Glu1167Gly	-	-	C:25 T:0	-	-
							Val1158Ala	G:22 A:0	G:59 A:0	-	G:28 A:0	G:36 A:0
							Ala1138Glu	T:20 G:0	T:57 G:0	-	-	-
							Ala1126Val	A:23 G:0	A:68 G:0	-	-	-
							Pro1109Ser	AG:15 GA:0	AG:55 GA:0	-	A:26 G:0	A:30 G:0
							Val1050Ala	-	-	-	G:31 A:0	G:30 A:0
							Ser1038Thr	G:9 C:0	G:44 C:0	-	-	-
							Val1034Ala	G:9 A:0	G:32 A:0	-	-	-
							Gly1025Asp	-	-	-	T:21 C:0	T:25 C:0
							Thr1009Ala	C:5 T:0	C:36 T:0	-	C:21 T:0	C:28 T:0
							Asp1001Gly	-	-	-	C:27 T:0	C:35 T:0
							Ser993Asn	T:10 C:0	T:41 C:0	-	T:25 C:0	T:33 C:0
							Ala947Gly	C:20 G:0	C:53 G:0	-	C:28 G:0	C:43 G:0
							Asp936Glu	T:21 G:0	T:59 G:0	-	T:32 G:0	T:44 G:0
							Gln933Arg	-	-	-	C:29 T:0	C:40 T:0
							Ala908Ser	-	-	-	A:25 C:0	A:36 C:0
							Val906Ile	-	-	T:19 C:0	-	-
							Glu893Asp	-	-	A:27 T:0	-	-
							Ala849Thr	T:12 C:0	T:43 C:0	-	-	-
							Asn832Asp	C:23 T:0	C:62 T:0	-	C:16 T:0	C:33 T:0
							HisLys707GlnArg	-	-	-	CTT:35 TTG:0	CTT:31 TTG:0
							Leu627Arg	-	-	-	CGC:18 AGT:0	CGC:33 AGT:0
							Val604Ala	G:22 A:0	-	-	-	-
							Ala517Thr	T:16 C:0	T:60 C:0	-	-	-
							Ile418Val	C:23 T:1	C:60 T:0	-	-	-
							Ile399Val	-	C:67 T:0	-	-	-
							Val304Ile	T:17 C:0	T:69 C:0	-	-	-
							Ala266Thr	-	-	-	T:26 C:0	T:44 C:0
							Gly263Arg	-	-	-	TGGAA:28 CGGAG:0	TGGAA:43 CGGAG:0
							His259Pro	GGT:28 TGC:0	GGT:62 TGC:0	-	G:31 T:0	G:44 T:0
							Ile217Val	C:21 T:0	C:66 T:0	-	-	-
							Arg210Lys	T:19 C:0	T:71 C:0	-	TTG:21 CTC:0	TTG:31 CTC:0
							Gln140Pro	G:18 T:0	G:60 T:0	-	G:30 T:0	G:46 T:0
							Glu107Asp	G:22 T:0	G:65 T:0	-	-	-
							Ala57Thr	TG:24 CA:0	TG:43 CA:0	-	-	-
							Asp37Glu	GGCC:25 CGCG:0	GGCC:56 CGCG:0	-	-	-
							Glu8Lys	-	-	T:28 C:0	-	-
							Thr7Ser	A:13 T:0	A:54 T:0	-	A:20 T:0	A:39 T:0
MAB_0163c	MAB_RS00970	-	aminoglycoside 3'-phosphotransferase	-	Possibly involved in antibiotic response	Rifat (2021)	Ser238Ala	CG:10 AA:0	CG:27 AA:0	CG:23 AA:0	-	-
							Thr223Ser	-	-	-	C:11 G:0	-
							Ala215Thr	T:16 C:0	T:46 C:0	T:25 C:0	T:17 C:0	T:26 C:0
							Ala198Ser	A:25 C:0	-	-	-	-
							Val190Ile	-	-	-	T:23 C:1	TCCCC:42 CCCCG:0
							Asn176Asp	C:26 T:0	C:55 T:0	-	C:26 T:0	C:42 T:0
							Asn146Asp	-	-	-	GTC:27 ATT:0	GTC:33 ATT:0
							IlePro144ValAla	CGAC:32 GGAT:0	CGAC:59 GGAT:0	-	-	-
							Leu141Val	C:34 G:0	C:63 G:0	-	C:32 G:0	C:34 G:0
							Ala139Glu	T:33 G:0	T:63 G:0	-	T:31 G:0	T:31 G:0
							Val129Asp	T:37 A:0	T:73 A:0	T:44 A:0	T:33 A:0	T:40 A:0
							Thr82Ala	-	-	-	C:25 T:0	C:42 T:0
							Thr76Ala	C:22 T:0	C:68 T:0	C:31 T:0	C:22 T:0	C:34 T:0
							Arg70Gln	T:22 C:0	T:69 C:0	-	-	-
							Arg66Cys	A:20 G:0	A:73 G:0	-	-	-
MAB_0168c	MAB_RS00995	-	N-acetylmuramoyl-L-alanine amidase	ami3 (Rv3811)	Amidases	Rifat (2021)	Ala472Thr	T:19 C:0	T:56 C:1	-	T:14 C:0	T:29 C:0
							Gly469Ala	-	-	-	G:13 C:0	G:26 C:0
							Thr431Met	A:18 G:0	A:30 G:0	-	-	-
							Ala167Pro	-	-	-	G:21 C:0	G:50 C:0
							Thr163Ala	TGC:24 GGT:0	TGC:62 GGT:0	-	TGC:20 GGT:0	TGC:46 GGT:0
							Thr158Ala	-	-	C:32 T:0	-	-
							Ser140Ala	-	C:71 A:0	-	-	-
							Gln107Arg	-	C:72 T:0	-	-	-
							Leu92Val	-	C:76 G:0	-	C:30 G:1	C:45 G:0
							Gly34Glu	-	T:65 C:0	-	T:26 C:0	T:38 C:0
MAB_0173	MAB_RS01020	-	decaprenyl-phosphate phosphoribosyltransferase	-	Possibly involved in antibiotic response	Rifat (2021)	Ala113Thr	-	-	-	ACG:29 GCC:0	-
							Ala124Ser	T:22 G:0	T:49 G:0	-	T:25 G:0	-
							Ala131Val	-	T:66 C:0	-	-	-
MAB_0180	MAB_RS01055	pks13	polyketide synthase Pks13	-	Possibly involved in antibiotic response	Rifat (2021)	ValAla21AlaPro	-	-	-	CGC:18 TAG:1	-
							Gly26Asp	-	-	-	ATGGC:21 GCGGT:0	-
							Val134Ile	-	-	-	A:22 G:0	-
							Ile219Met	-	-	-	G:33 C:0	-
							Ser428Asn	-	-	-	A:29 G:0	-
							Asp571_Asp572insGlyAla	-	-	-	-	ATGGTGC:25 A:0
							Thr575Ala	-	-	-	G:13 A:0	-
							Val581Ala	-	-	-	-	CGCTGCGGCG:19 TGCGGTGGCA:0
							Glu583Gly	G:26 A:0	-	-	-	-
							Ala877Ser	-	-	-	T:15 G:0	T:42 G:0
							Val970Ile	-	-	-	A:22 G:0	A:53 G:0
							Ala1065Ser	-	-	T:29 G:0	-	-
							Ser1069Ala	CGCT:18 TTCC:0	CGCT:74 TTCC:0	CGCT:29 TTCC:0	-	-
							Leu1141Val	-	-	-	CCAGG:5 TCAGC:0	-
							Thr1155Arg	-	-	-	-	G:10 C:0
							Ala1190Gly	-	-	-	CTCCCGCGGCGGC:11 GTCGCGTGCCGGT:0	CTCCCGCGGCGGC:13 GTCGCGTGCCGGT:0
							ValAla1204ThrThr	-	-	-	CGGCACCA:12 GGGGGTTG:0	CGGCACCA:13 GGGGGTTG:0
							Ala1217Val	-	-	-	T:20 C:0	T:15 C:0
							Ile1327Val	-	-	-	G:24 A:0	-
							Ala1350Glu	A:26 C:0	A:60 C:0	A:24 C:0	A:29 C:0	A:33 C:0
							Ala1372Thr	-	-	A:27 G:0	-	-
							Val1375Ile	-	-	-	-	A:33 G:0
							Ala1521Thr	A:29 G:0	A:62 G:0	-	ACC:21 GCG:0	ACC:29 GCG:0
							Gln1777Arg	-	-	-	G:29 A:1	G:50 A:0
MAB_0185c	MAB_RS01080	-	arabinosyltransferase domain-containing protein	-	Possibly involved in antibiotic response	Rifat (2021)	Thr915Ala	-	-	-	-	C:36 T:0
							Ala884Val	-	-	-	A:23 G:0	-
							Thr797Ala	C:15 T:0	C:51 T:0	-	-	-
							Glu746Gly	C:23 T:0	C:25 T:0	-	C:21 T:0	C:23 T:0
							Arg677Lys	TTG:15 CGC:0	TTG:37 CGC:0	-	TTTG:16 CCGC:0	TTG:22 CGC:0
							ArgGlu670HisAla	GCAT:15 TCAC:0	GCAT:37 TCAC:0	-	GCAT:17 TCAC:0	GCAT:24 TCAC:0
							Ile227Val	-	-	-	C:21 T:0	C:34 T:0
							Pro136Ser	A:24 G:0	A:68 G:0	-	-	-
							Ile75Val	-	-	-	-	C:35 T:0
							Thr9Asn	-	-	-	T:21 G:0	T:53 G:0
MAB_0189c	MAB_RS01100	-	arabinosyltransferase domain-containing protein	-	Possibly involved in antibiotic response	Rifat (2021)	Lys998Gln	-	-	-	G:19 T:1	G:21 T:0
							His369Arg	-	-	-	C:22 T:1	-
							Val243Ile	T:30 C:0	T:66 C:0	-	T:26 C:0	T:34 C:0
							Leu231Phe	A:29 G:0	A:80 G:0	A:22 G:0	A:19 G:0	A:40 G:0
							Ala210Glu	T:18 G:0	T:69 G:0	T:20 G:0	T:15 G:0	T:32 G:0
							Lys167Glu	-	-	-	C:26 T:0	-
							Val147Ala	-	-	G:23 A:0	-	-
							Gly97Ser	T:28 C:0	-	-	-	-
							Ile49Val	-	-	-	C:18 T:0	C:38 T:0
							Lys32Arg	C:27 T:0	C:50 T:0	-	C:17 T:0	C:40 T:0
MAB_0192c	MAB_RS01115	-	FAD-binding oxidoreductase	-	Possibly involved in antibiotic response	Rifat (2021)	LeuProAsp283PheProAsn	TGGGA:16 CGGGC:0	TGGGA:52 CGGGC:0	-	-	-
							Leu283Phe	-	-	-	A:19 C:0	A:19 C:0
							Gly184Ser	-	-	-	T:28 C:0	-
							Ala175Asp	T:20 G:0	T:70 G:0	T:25 G:0	T:21 G:0	T:33 G:0
							Val97Ile	-	-	T:31 C:0	-	-
							Lys86Asn	G:17 C:0	G:69 C:0	-	-	-
							Val36Ile	-	-	-	T:27 C:0	T:37 C:0
							Val34Leu	-	-	-	G:28 C:0	G:32 C:0
MAB_0318c	MAB_RS01750	-	Rv3717 family N-acetylmuramoyl-L-alanine amidase	ami1 (Rv3717)	Amidases	Rifat (2021)	Pro10Ser	GGA:15 AGG:0	GGA:37 AGG:0	-	-	-
							Thr6Ala	-	-	-	C:25 T:0	C:37 T:0
MAB_0408c	MAB_RS02215	ponA2	transglycosylase/D,D-transpeptidase PonA2	ponA2 (Rv3682)	Penicillin-binding proteins and noncanonical transglycosylases. Possibly involved in antibiotic response	Rifat (2021)	Gly20Ala	-	-	-	AG:19 GC:1	AG:27 GC:0
							Pro7Ser	-	-	A:20 G:0	-	-
MAB_0519	MAB_RS02785	dacB	D-alanyl-D-alanine carboxypeptidase/D-alanyl-D-alanine-endopeptidase	Rv3627c	Penicillin-binding proteins and noncanonical transglycosylases	Rifat (2021)	Ala55Thr	-	A:67 G:0	-	A:31 G:0	A:27 G:0
							AlaLeuIle55ThrProVal	ACGCCGG:21 GCGCTGA:0	-	-	-	-
							Ile57Val	-	G:69 A:0	-	G:29 A:0	G:27 A:0
							Pro59Leu	-	-	T:36 C:0	-	-
							Ile72Val	G:27 A:0	G:74 A:0	-	G:36 A:0	G:30 A:0
							Arg84Lys	A:20 G:0	A:63 G:0	-	A:32 G:0	A:29 G:0
							Ser87Pro	-	-	C:31 T:0	-	-
							Asp187Glu	TCTTGCAGAG:15 CCTCGCCGAC:0	TCTTGCAGAG:52 CCTCGCCGAC:0	-	-	-
							Ala261Thr	A:29 G:0	A:55 G:0	-	TA:21 CG:0	TA:37 CG:0
							Glu268Asp	C:20 G:0	C:37 G:0	-	-	-
MAB_0591	MAB_RS03145	arr	NAD(+)--rifampin ADP-ribosyltransferase	-	Possibly involved in antibiotic response	Rifat (2021)	Ile25Val	G:19 A:0	G:64 A:0	-	-	-
MAB_0856c	MAB_RS04490	-	TetR/AcrR family transcriptional regulator C-terminal domain-containing protein	-	Possibly involved in antibiotic response	Rifat (2021)	Leu1030Pro	-	-	-	C:23 T:0	C:30 T:0
							His208Arg	-	-	-	C:18 T:1	C:28 T:0
							Asn163Asp	C:30 T:0	-	-	-	-
MAB_0869c	MAB_RS04550	-	transglycosylase family protein	rpfA (Rv0867c)	Resuscitation promoting factors	Rifat (2021)	Gln210Pro	GGA:17 TGC:0	GGCCGGA:35 AGCCTGC:0	-	-	-
							Asp207Glu	T:19 G:0	T:38 G:0	-	T:22 G:0	T:35 G:0
							Glu176Asp	G:14 T:0	G:31 T:0	-	-	-
							Ala153fs	-	-	C:17 CG:0	-	-
							Pro149Ser	-	-	-	A:24 G:0	-
MAB_0945	MAB_RS04935	-	MFS transporter	-	Possibly involved in antibiotic response	Rifat (2021)	Ala3Thr	-	-	-	A:14 G:1	A:17 G:0
							Leu85Ile	A:20 C:0	A:57 C:0	-	A:27 C:0	A:41 C:0
							Leu162Met	A:25 T:1	A:57 T:0	-	-	-
							Val189Ile	A:19 G:1	A:66 G:0	-	-	-
							Ile202Val	G:20 A:1	G:66 A:0	-	-	-
							Val240Ile	-	-	-	GA:26 AG:0	GA:39 AG:0
							Leu338Phe	T:24 C:0	T:51 C:0	T:23 C:0	-	-
							Thr421Ala	G:18 A:0	G:54 A:0	-	G:25 A:0	G:32 A:1
							Thr421Ile	-	-	T:35 C:0	-	-
							Ala446Val	T:17 C:0	T:52 C:0	-	T:20 C:0	T:29 C:0
MAB_1080	MAB_RS05620	mspA	MspA family porin	-	-	Le Run (2024)	Gly5Ser	-	-	-	A:24 G:0	A:41 G:0
							Ala90Pro	-	-	-	TCCGGGT:12 CGCAGGC:0	TCCGGGT:16 CGCAGGC:0
							Thr94Ala	TGCGTTT:24 CACCTTC:0	TGCGTTT:46 CACCTTC:0	-	TGCGTTT:12 CACCTTC:0	TGCGTTT:17 CACCTTC:0
MAB_1130	MAB_RS05880	-	resuscitation-promoting factor	rpfB (Rv1009)	Resuscitation promoting factors	Rifat (2021)	Met264Ile	-	-	-	T:20 G:0	T:35 G:0
MAB_1134c	MAB_RS05900	-	RND family transporter	-	Possibly involved in antibiotic response	Rifat (2021)	Ala979Pro	G:18 C:0	G:48 C:0	-	G:17 C:0	G:28 C:0
							Leu568Ile	-	-	-	T:26 G:0	T:38 G:0
							Ile399Val	-	-	-	C:25 T:0	C:44 T:0
							Val26Ile	T:28 C:0	T:61 C:1	T:29 C:0	-	-
							Lys15Thr	G:27 T:0	G:55 T:0	G:33 T:0	-	-
							Ser4Ala	C:22 A:0	CG:44 AC:0	C:30 A:0	C:27 A:0	C:39 A:0
MAB_1359c	MAB_RS07010	-	ABC transporter ATP-binding protein	-	Possibly involved in antibiotic response	Rifat (2021)	AlaSerArg299ValSerGln	-	-	-	TGGGAGA:13 CGCGAGG:0	TGGGAGA:21 CGCGAGG:0
							Ala299Val	GGAGA:15 CGAGG:0	GGAGA:29 CGAGG:0	-	-	-
							Ala284Thr	CGGTGT:20 GGGGGC:0	CGGTGT:38 GGGGGC:0	-	-	-
							Arg248His	-	-	-	T:19 C:0	T:32 C:0
							Asp155Glu	CTCA:24 ATCG:0	CTCA:62 ATCG:0	C:34 A:0	C:18 A:0	C:28 A:0
							Ile147Val	C:25 T:0	C:71 T:0	-	-	-
							Ile122Val	-	-	-	C:24 T:0	C:37 T:0
							Thr110Ala	C:33 T:0	C:57 T:0	-	-	-
							Leu108Arg	C:31 A:0	C:54 A:0	C:24 A:0	C:18 A:0	C:36 A:0
							Asp77Asn	-	-	-	-	T:37 C:0
MAB_1409c	MAB_RS07260	-	MFS transporter	-	Possibly involved in antibiotic response	Rifat (2021)	Asp418Glu	T:13 G:0	T:53 G:0	-	T:28 G:0	T:44 G:0
							Gln412Arg	C:12 T:0	C:56 T:0	-	-	-
							Gln412Glu	-	-	-	C:27 G:0	C:41 G:0
							Arg405Gly	-	-	-	C:28 G:0	C:37 G:0
							Val383Ile	-	-	-	T:13 C:0	T:37 C:0
							Phe303Ser	-	-	-	G:25 A:0	G:45 A:0
							Gln293Arg	-	-	-	C:31 T:0	C:44 T:0
							Ile261Thr	G:18 A:0	G:54 A:0	G:42 A:0	G:20 A:0	G:32 A:0
							Arg224Lys	T:24 C:0	T:57 C:0	-	T:19 C:0	T:39 C:0
							Ala115Thr	-	-	-	ACGT:23 GCGC:0	ACGT:36 GCGC:0
							Leu63Phe	AGGTG:23 GGGTT:0	AGGTG:54 GGGTT:0	A:30 G:0	AGGTG:25 GGGTT:0	AGGTG:36 GGGTT:0
							Val28Ile	T:26 C:0	T:55 C:0	-	-	-
							Asn12Asp	-	-	-	C:28 T:0	GTC:33 ATT:0
MAB_1430c	MAB_RS07365	-	TetR/AcrR family transcriptional regulator C-terminal domain-containing protein	-	Possibly involved in antibiotic response	Rifat (2021)	Ala175Gly	AC:23 GG:0	AC:49 GG:0	-	-	-
							Asp164Gly	GC:24 AT:0	GC:52 AT:0	-	-	-
							Val161Ala	G:20 A:0	G:39 A:0	-	-	-
							AspThr158AsnAla	CGTT:16 TGTC:0	CGTT:37 TGTC:0	-	-	-
							Thr156Gly	CC:16 GT:0	CC:38 GT:0	-	-	-
							Arg153Leu	A:20 C:0	A:48 C:0	-	-	-
							His151Arg	-	C:44 T:0	-	-	-
							Thr110Ala	CCAGC:33 TCAGT:0	CCAGC:61 TCAGT:0	-	-	-
							Asp66Gly	C:18 T:0	C:41 T:0	-	-	-
MAB_1472c	MAB_RS07595	-	isochorismatase family protein	-	Possibly involved in antibiotic response	Rifat (2021)	His152Arg	CGCAA:15 TGCAG:0	CGCAA:53 TGCAG:0	-	-	-
							Glu149Gly	C:15 T:0	C:53 T:0	-	CCCCC:17 TCCCT:0	CCCCC:29 TCCCT:0
							Ala147Val	TA:15 CG:0	TA:50 CG:0	-	A:18 G:0	A:29 G:0
							Arg144His	-	-	-	T:23 C:0	T:32 C:0
							Val128Ala	-	-	-	G:20 A:0	-
							His121Gln	C:21 G:0	C:68 G:0	-	C:26 G:0	C:43 G:0
							Ala118Asp	-	T:66 G:0	-	-	-
							Ser100Gly	C:18 T:0	C:60 T:0	-	C:23 T:0	C:46 T:0
							Tyr84Asp	C:10 A:0	C:50 A:0	-	C:27 A:0	C:33 A:0
							Gln65Glu	CGAAA:14 GGAAG:0	CGAAA:55 GGAAG:0	-	CGAAA:20 GGAAG:0	CGAAA:44 GGAAG:0
							Gly56Val	ATGGA:10 GTGGC:0	ATGGA:55 GTGGC:0	-	-	-
							ArgSerGlyAla37HisSerGlyThr	TGCCGGAGT:13 CGCCCGAGC:0	TGCCGGAGT:45 CGCCCGAGC:0	-	-	-
MAB_1496c	MAB_RS07720	-	FAD-dependent monooxygenase	-	Possibly involved in antibiotic response	Rifat (2021)	Asp442His	-	-	-	G:24 C:0	-
							IleGln432ValArg	CGAAC:18 TGAAT:0	CGAAC:62 TGAAT:0	-	-	-
							Val426Ala	G:18 A:0	G:65 A:0	-	-	-
							Asn402Asp	C:22 T:0	C:50 T:0	-	-	-
							Leu399Ser	-	-	-	G:19 A:0	G:37 A:0
							Val384Ala	G:24 A:0	G:59 A:0	-	G:22 A:0	-
							Val295Ile	TAT:24 CAC:0	-	-	-	-
							Arg263Trp	A:24 G:0	A:61 G:0	-	-	-
							Asp210Gly	C:13 T:0	C:52 T:0	-	GCCAC:18 ACCAT:0	GCCAC:39 ACCAT:0
							Arg186Ser	A:21 C:0	A:61 C:0	-	G:21 C:0	G:36 C:0
							Met174Val	C:23 T:0	C:55 T:0	-	C:20 T:0	C:23 T:0
							Ala164Thr	TG:26 CA:0	TG:55 CA:0	-	-	-
							Leu156Ile	T:24 G:0	T:65 G:1	-	-	-
							Pro153Thr	T:23 G:0	T:64 G:0	-	T:20 G:0	T:25 G:0
							Asp141Gly	-	-	-	GC:14 AT:0	GC:21 AT:0
							Arg139Glu	TC:19 CT:0	TC:64 CT:0	-	TC:14 CT:0	TC:22 CT:0
							Arg139Gly	-	-	C:33 T:0	-	-
							Val134Ile	-	AAT:64 GAC:0	-	-	-
							ValVal133IleIle	AATTAT:19 GACTAC:0	-	-	-	-
							Val133Leu	-	-	-	-	A:30 C:1
							Ile93Met	C:25 G:0	C:47 G:0	-	-	-
							Ser84Thr	G:20 C:0	G:40 C:0	-	G:26 C:0	G:40 C:0
							His77Arg	C:24 T:0	C:56 T:0	-	-	-
MAB_1497c	MAB_RS07725	-	TetR/AcrR family transcriptional regulator	-	Possibly involved in antibiotic response	Rifat (2021)	Gly124Val	ACC:24 CCT:0	ACC:45 CCT:0	-	-	-
							Arg117His	T:23 C:0	T:54 C:0	T:19 C:0	T:32 C:0	T:47 C:0
							Ile103Met	C:23 T:0	C:56 T:0	-	C:21 T:0	C:39 T:0
							Phe71Ser	GAC:24 AAG:0	GAC:57 AAG:0	-	CGAT:18 GAAG:0	CGAT:41 GAAG:0
							Glu69Gln	G:24 C:0	G:60 C:0	-	-	-
							Ser49Lys	TT:24 GC:0	TT:50 GC:0	-	-	-
							Ser49Asn	-	-	-	T:20 C:0	T:40 C:0
							Val15Ala	-	-	-	G:31 A:0	G:42 A:0
MAB_1530	MAB_RS07890	ldtMab2	Ig-like domain-containing protein	ldtMt2 (Rv2518c)	l,d-Transpeptidases	Rifat (2021); Dousa (2020)	Ala10Asp	A:26 C:0	A:51 C:0	-	-	-
							Val17Ala	C:25 T:0	C:48 T:0	-	C:26 T:0	C:29 T:0
							Asn262Ser	-	-	-	-	G:50 A:0
MAB_1560	MAB_RS08045	ettA	energy-dependent translational throttle protein EttA	-	Possibly involved in antibiotic response	Rifat (2021)	Ala334Thr	A:23 G:0	A:68 G:0	A:23 G:0	A:27 G:0	A:42 G:0
MAB_1597	MAB_RS08240	-	transglycosylase family protein	rpfE (Rv2450)	Resuscitation promoting factors	Rifat (2021)	Val4Ile	A:23 G:0	A:56 G:0	-	A:26 G:0	A:26 G:0
MAB_1689	MAB_RS08705	-	ABC transporter ATP-binding protein	-	Possibly involved in antibiotic response	Rifat (2021)	Arg25Pro	CGGCC:22 GGGCG:0	CGGCC:70 GGGCG:0	-	-	-
							Arg65Ser	AGT:25 CGC:0	A:68 C:0	A:31 C:0	AGT:19 CGC:0	AGT:29 CGC:0
							Asn77Lys	-	G:57 C:0	-	-	-
							AlaArgArgLysAla116GlyGlnArgLysSer	-	GGCAGCGAAAGTCC:48 CGCGCCGGAAGGCG:0	-	-	-
							Ser132Gly	G:24 A:0	G:45 A:0	-	-	-
							Gln161Arg	G:23 A:0	G:67 A:0	-	-	-
							Pro245Ala	G:22 C:0	G:48 C:0	-	-	-
							Arg261Cys	TGT:19 CGC:0	TGT:48 CGC:0	T:27 C:0	-	T:46 C:0
							Thr270Ala	-	-	-	-	G:51 A:0
MAB_1858	MAB_RS09510	-	ABC transporter ATP-binding protein	-	Possibly involved in antibiotic response	Rifat (2021)	ArgGluProGly68SerAspProGln	CGATCCGCAGGCG:15 AGAGCCGGGGGCC:0	CGATCCGCAGGCG:41 AGAGCCGGGGGCC:0	-	-	-
							GluProGly69AspProGln	-	-	TCCGCAGGCA:18 GCCGGGGGCC:0	TCCGCAGGCG:17 GCCGGGGGCC:0	TCCGCAGGCG:29 GCCGGGGGCC:0
							Tyr224His	C:23 T:0	C:52 T:0	-	C:19 T:0	C:41 T:0
							Ala241Val	TCGGA:19 CCGGG:0	TCGGA:57 CCGGG:0	-	TCGGA:24 CCGGG:0	TCGGA:42 CCGGG:0
							Ala281Thr	-	-	-	A:23 G:0	A:37 G:0
MAB_1859	MAB_RS09515	-	multidrug ABC transporter permease	-	Possibly involved in antibiotic response	Rifat (2021)	Val95Ala	C:21 T:0	C:49 T:0	C:18 T:0	C:19 T:0	C:34 T:0
							Phe115Leu	-	-	-	G:21 C:0	G:43 C:0
							His116Arg	-	-	G:22 A:0	-	-
							Val127Ile	ATA:23 GTG:0	ATA:38 GTG:0	-	-	-
							Ile165Val	G:23 A:0	G:53 A:0	-	G:20 A:0	G:39 A:0
							Pro200Leu	-	-	-	T:16 C:0	T:27 C:0
							Val204Met	A:15 G:0	A:68 G:0	-	A:17 G:0	A:31 G:0
							Ser218Tyr	-	-	-	A:16 C:0	A:32 C:0
							Gly226Asp	A:19 G:0	A:58 G:0	-	-	-
							Met236Leu	T:21 A:0	-	-	-	-
MAB_1860	MAB_RS09520	-	multidrug ABC transporter permease	-	Possibly involved in antibiotic response	Rifat (2021)	Ile4Leu	-	-	-	C:23 A:1	C:29 A:0
							Ile25Val	-	-	G:31 A:0	-	-
							Thr36Ser	-	-	-	T:22 A:0	T:33 A:0
							Gln44Arg	G:13 A:0	G:43 A:0	-	GGGCT:13 AGGCC:0	GGGCT:34 AGGCC:0
							Thr119Ser	-	-	-	G:13 C:0	G:25 C:0
							Glu134Gly	-	-	-	G:14 A:0	G:21 A:0
							Leu158Met	-	-	A:19 T:0	-	-
							Asn193Asp	TTCCG:20 CTCCA:0	TTCCG:52 CTCCA:0	TTCCG:27 CTCCA:0	TTCCG:24 CTCCA:0	TTCCG:51 CTCCA:0
							Trp235Gly	-	-	-	G:28 T:0	G:30 T:0
MAB_1974	MAB_RS10105	ripC	peptidoglycan hydrolase RipC	Rv2190c	Endopeptidases	Rifat (2021)	Ala9Thr	-	-	-	A:20 G:0	A:29 G:0
							Ala12Val	-	-	-	T:21 C:0	T:30 C:0
							Thr24Ala	CG:19 TA:0	-	-	-	-
							Pro219Ala	-	GCC:36 CCG:0	-	-	-
							Ile248Val	G:11 A:0	G:37 A:0	-	-	-
							Ser313Pro	-	-	-	C:27 T:0	C:29 T:0
MAB_2000	MAB_RS10235	-	penicillin-binding protein 2	pbpB (Rv2163c)	Penicillin-binding proteins and noncanonical transglycosylases	Rifat (2021)	Glu119Asp	GGAT:15 AGAG:0	GGAT:42 AGAG:0	-	-	-
							Ser357Ala	G:24 T:0	-	-	-	-
							Ile495Val	G:16 A:0	G:51 A:0	-	-	-
							Arg600Gln	A:17 G:0	-	-	-	-
MAB_2005	MAB_RS10260	ftsW	putative lipid II flippase FtsW	ftsW (Rv2154)	Penicillin-binding proteins and noncanonical transglycosylases	Rifat (2021)	Val27Ala	C:17 T:1	C:73 T:0	-	-	-
							Ala114Trp	-	-	-	TG:28 GC:0	TG:40 GC:0
							Arg118Lys	-	-	-	A:26 G:0	A:44 G:0
							Ser391Ala	-	-	-	G:24 T:0	G:37 T:0
							Asn486Ser	G:19 A:0	G:51 A:0	-	CAG:24 TAA:0	CAG:42 TAA:0
MAB_2019	MAB_RS10330	-	M15 family metallopeptidase	MSMEG_1900	Penicillin-binding proteins and noncanonical transglycosylases	Rifat (2021)	Leu7Val	-	-	-	GGTTG:20 AGTCC:0	TG:24 CC:0
							Leu7Ala	TGC:12 CCT:0	TGC:50 CCT:0	-	-	-
							Pro17Leu	T:12 C:0	T:47 C:0	T:27 C:0	T:19 C:0	T:26 C:0
							AspSer24GlyPro	-	-	-	GTC:20 ATT:0	GTC:23 ATT:0
							Asp29Gly	-	-	-	CGG:18 GGA:0	CGG:23 GGA:0
							Asn32Asp	G:24 A:0	G:55 A:0	-	G:19 A:0	G:25 A:0
							Asp89Glu	G:19 C:0	-	-	-	-
							Leu127Gln	-	-	-	-	A:25 T:0
MAB_2108	MAB_RS10765	-	undecaprenyl-diphosphate phosphatase	-	Possibly involved in antibiotic response	Rifat (2021)	Phe34Leu	C:23 T:0	-	-	-	-
							Phe75Leu	-	C:47 T:0	-	-	-
							Ser81Asn	A:14 G:0	A:49 G:0	-	A:19 G:0	A:28 G:0
							Ile162Val	-	-	-	AGTG:15 GATA:0	AGTG:27 GATA:0
							Ile259Val	-	-	-	G:14 A:0	-
MAB_2297	MAB_RS11715	erm(41)	23S rRNA (adenine(2058)-N(6))-methyltransferase Erm(41)	-	Possibly involved in antibiotic response	Rifat (2021)	Pro14Gln	-	-	-	A:23 C:0	A:33 C:0
							Thr16Ala	-	-	-	G:21 A:0	G:32 A:0
							Arg22fs	-	-	-	G:20 GGC:1	G:29 GGC:1
							Val29Phe	-	-	-	T:18 G:1	T:25 G:1
							Asp37Asn	-	-	-	A:15 G:1	A:18 G:0
							Ile80Val	G:16 A:0	G:52 A:0	G:23 A:0	-	-
							Leu85Ile	AGACATT:14 GGACCTG:0	AGACATT:50 GGACCTG:0	-	-	-
							Gln104His	C:12 A:0	C:47 A:0	-	-	-
							Ala156Thr	-	-	-	A:10 G:0	A:12 G:0
							Ser166Leu	-	-	-	-	T:19 C:0
MAB_2299c	MAB_RS11725	-	TetR family transcriptional regulator	-	Possibly involved in antibiotic response	Rifat (2021)	Asp105Gly	C:20 T:0	C:64 T:0	-	-	-
MAB_2301	MAB_RS11735	-	RND family transporter	-	Possibly involved in antibiotic response	Rifat (2021)	Ser4Ala	-	-	-	G:20 T:0	G:23 T:0
							Ser24Ala	-	-	-	G:23 T:0	G:23 T:0
							Ala106Thr	-	-	-	A:19 G:0	A:41 G:0
							Ile164Val	G:24 A:0	G:66 A:0	-	G:16 A:0	G:31 A:0
							Arg509Leu	T:14 G:0	T:61 G:0	T:24 G:0	T:19 G:0	T:36 G:0
MAB_2319c	MAB_RS11825	lysX	bifunctional lysylphosphatidylglycerol synthetase/lysine--tRNA ligase LysX	-	Possibly involved in antibiotic response	Rifat (2021)	Ala1059Pro	-	-	-	G:20 C:0	-
							Ala1015Thr	-	-	-	T:16 C:0	T:26 C:0
							Arg960Ser	A:7 C:0	A:58 C:0	-	-	-
							ThrLeuGln957AlaLeuArg	-	-	-	CGCAGTGC:22 TGCAATGT:0	CGCAGTGC:35 TGCAATGT:0
							Thr957Ala	GTGC:6 ATGT:0	GTGC:53 ATGT:0	-	-	-
							Arg943His	T:8 C:0	T:40 C:0	-	T:30 C:0	T:33 C:0
							Ala919Val	-	-	-	ACA:33 GCT:0	ACA:31 GCT:0
							Gln895Lys	-	-	-	T:29 G:0	T:25 G:0
							Glu785Gln	-	-	G:29 C:0	-	-
							Glu744Lys	T:9 C:0	T:42 C:0	-	T:19 C:0	T:37 C:0
							Ser673Asn	T:19 C:0	T:71 C:0	-	-	-
							Glu665Lys	TGGCG:19 CGGCC:0	-	-	-	-
							Thr652Ala	GGC:19 TGT:0	GGC:64 TGT:0	C:26 T:0	CGC:16 TGT:0	CGC:27 TGT:0
							Ala643Val	-	A:74 G:0	-	-	-
							Val557Ala	-	G:51 A:0	-	-	-
							Gly497Ser	-	-	-	-	GCT:29 ACC:0
							Glu407Asp	-	-	-	G:31 C:0	G:34 C:0
							Ala405Val	A:16 G:0	A:65 G:0	-	-	-
							Thr380Ala	C:17 T:0	C:66 T:0	C:36 T:0	C:21 T:0	C:40 T:0
							Ile137Val	-	-	-	C:33 T:0	-
							Thr133Ala	-	-	-	-	CGTCG:34 TGTCA:0
							Phe57Val	C:17 A:0	-	-	-	-
							Ala20Val	A:19 G:0	A:51 G:0	-	AAGCA:12 GAGCG:0	AAGCA:22 GAGCG:0
							Pro16Ser	-	-	-	A:9 G:0	A:22 G:0
							Asp14Ala	G:20 T:1	G:55 T:0	-	-	-
MAB_2385	MAB_RS12165	-	APH(3'') family aminoglycoside O-phosphotransferase	-	Possibly involved in antibiotic response	Rifat (2021)	Cys22Ser	-	-	-	C:24 G:1	-
							Lys35Glu	-	-	-	G:24 A:1	-
							ThrSer66AlaPro	-	-	-	-	GCGC:31 ACGT:0
							Ser67Pro	C:16 T:0	C:57 T:0	C:33 T:0	C:26 T:0	-
							Asp89Gly	-	-	-	G:21 A:0	-
							Gly96Ala	CC:21 GG:0	CC:45 GG:0	CC:25 GG:0	CC:19 GG:0	CC:30 GG:0
							Gly117Asp	GGAC:14 AGGG:0	GGAC:43 AGGG:0	GGAC:18 AGGG:0	-	GGAC:44 AGGG:0
							Gly117Glu	-	-	-	GGAA:25 AGGG:0	-
							Thr140Ser	CCTGTCG:12 TCTGACC:0	CCTGTCG:53 TCTGACC:0	CCTGTCG:21 TCTGACC:0	-	CCTGTCG:37 TCTGACC:0
							Glu145Ala	C:12 A:0	-	C:23 A:0	-	-
							Glu145Val	-	T:54 A:0	-	-	T:31 A:0
							Arg161Gln	AGCGG:16 GGCGC:0	AGCGG:59 GGCGC:0	AGCGG:19 GGCGC:0	-	AGCGG:30 GGCGC:0
							ProAsp167AlaGly	GCCGGA:16 CCCGAC:0	GCCGGA:55 CCCGAC:0	GCCGGA:16 CCCGAC:0	-	GCCGGA:30 CCCGAC:0
							Thr227Ala	-	-	-	G:25 A:0	-
							Thr227Met	-	T:61 C:0	-	-	-
							His231Arg	G:14 A:0	G:69 A:0	G:22 A:0	-	G:33 A:0
							Arg237Pro	-	-	-	C:22 G:0	-
							Ser241Pro	-	-	-	C:20 T:0	-
							SerAla241ProThr	CCTA:17 TCTG:0	CCTA:53 TCTG:0	CCTA:18 TCTG:0	-	CCTA:28 TCTG:0
							Gly259fs	T:23 TG:0	T:52 TG:0	T:27 TG:0	-	T:24 TG:0
MAB_2474	MAB_RS12610	ripD	NlpC/P60 family peptidoglycan-binding protein RipD	ripD (Rv1566c)	Endopeptidases	Rifat (2021)	Val16Ala	C:12 T:0	C:55 T:0	-	-	-
							Thr67Ala	-	-	-	G:15 A:0	G:19 A:0
MAB_2643c	MAB_RS13420	trpA	tryptophan synthase subunit alpha	-	Possibly involved in antibiotic response	Rifat (2021)	Ala208Pro	-	-	-	G:19 C:0	G:35 C:0
							Glu165Ala	-	-	-	G:28 T:0	-
MAB_2644c	MAB_RS13425	trpB	tryptophan synthase subunit beta	-	Possibly involved in antibiotic response	Rifat (2021)	Glu413Asp	G:13 C:0	G:52 C:0	G:52 C:0	G:19 C:0	G:38 C:0
							Ser385Gly	-	-	-	C:16 T:0	C:37 T:0
							Gly349Ser	-	-	T:68 C:0	T:27 C:0	T:33 C:0
							Ser338Asn	-	-	T:63 C:0	-	-
							Ile226Val	-	-	C:45 T:0	-	-
							Glu81Lys	-	-	-	T:15 C:0	T:37 C:0
MAB_2685	MAB_RS13630	-	TetR/AcrR family transcriptional regulator C-terminal domain-containing protein	-	Possibly involved in antibiotic response	Rifat (2021)	Ser16Asn	-	-	A:50 G:0	-	-
							Asp99Gly	-	-	G:64 A:0	-	-
							Ala104Thr	A:13 G:0	-	-	-	-
							Asp107Asn	-	A:52 G:0	-	-	-
							Asn184Ile	-	-	T:49 A:0	-	-
							Ala196Asp	-	-	AT:46 CC:0	AT:30 CC:1	AT:37 CC:0
							Ala206Thr	-	-	A:51 G:0	-	-
MAB_2705c	MAB_RS13725	ileS	isoleucine--tRNA ligase	-	Possibly involved in antibiotic response	Rifat (2021)	Ser1046Gly	C:28 T:0	C:60 T:0	C:48 T:0	C:21 T:0	C:27 T:0
							Ala1042Thr	T:25 C:0	T:55 C:0	-	-	-
							Pro1041Ala	-	-	-	-	C:29 G:0
							Thr1038Ala	-	-	-	-	C:31 T:0
							Ala1036Pro	G:26 C:0	G:63 C:0	G:50 C:0	G:20 C:0	G:31 C:0
							Ala1007Thr	TT:22 CC:0	-	-	-	-
							Lys915Arg	C:14 T:0	-	-	-	-
							Ser877Thr	T:20 A:0	T:52 A:0	-	-	-
							Ser836Phe	A:25 G:0	-	-	-	-
							Glu800Asp	-	G:55 C:0	-	-	-
							Thr727Lys	T:22 G:0	T:63 G:0	-	T:25 G:0	T:43 G:0
							Asn355Thr	G:9 T:0	G:53 T:0	-	-	-
							Gln319His	-	-	-	G:22 C:0	G:32 C:0
							Ala303Glu	T:16 G:0	T:33 G:0	-	T:23 G:0	T:27 G:0
							Asp45Gly	-	-	-	C:26 T:0	C:38 T:0
MAB_2722c	MAB_RS13815	inhA	NADH-dependent enoyl-ACP reductase InhA	-	Possibly involved in antibiotic response	Rifat (2021)	Glu84Asp	-	-	A:52 C:0	-	-
							Val81Ala	G:11 A:0	G:56 A:0	-	-	-
							Ile78Val	C:10 T:0	C:55 T:0	-	-	-
							Gly72Asp	T:11 C:0	T:52 C:0	-	T:19 C:0	T:27 C:0
							Glu48Asp	-	-	A:51 C:1	-	-
MAB_2727c	MAB_RS13840	-	NlpC/P60 family protein	ripB (Rv1478)	Endopeptidases	Rifat (2021)	Ser95Gly	C:24 T:0	C:48 T:0	-	-	-
MAB_2874	MAB_RS14575	ppiA	peptidylprolyl isomerase	-	-	Le Run (2024)	Ser114Ala	CCCCG:18 ACCGT:0	CCCCG:42 ACCGT:0	G:37 T:0	CG:27 GT:0	CG:42 GT:0
							Lys256Arg	-	-	-	-	G:40 A:0
							Gln297Arg	-	G:51 A:0	-	-	-
MAB_2875	MAB_RS14580	blaMAB	MAB family class A beta-lactamase	-	Possibly involved in antibiotic response	Rifat (2021)	Ala6Thr	A:6 G:0	A:34 G:0	-	-	-
							Gly26Asp	-	A:23 G:0	-	-	-
							Asp33Asn	A:7 G:0	A:26 G:0	-	TCCGA:19 GCCGG:0	TCCGA:22 GCCGG:0
							Ala36Thr	A:8 G:0	A:33 G:0	-	-	-
							Ala63Thr	-	-	-	GA:16 CG:0	GA:38 CG:0
							Arg83His	A:14 G:0	A:61 G:0	-	A:22 G:0	A:42 G:0
							Leu86Gln	CGCCA:14 AGACT:0	CGCCA:58 AGACT:0	-	-	-
							Arg85Ser	-	-	-	C:23 A:0	C:45 A:0
							Gln94Arg	-	-	-	GGA:25 AGC:0	G:46 A:0
							Ser115Pro	-	-	-	C:26 T:0	C:32 T:0
							Thr141Ala	GCT:27 ACC:0	GCT:51 ACC:0	-	GCT:24 ACC:0	GCT:41 ACC:0
							Thr161Ser	T:24 A:0	T:51 A:0	-	T:22 A:0	T:41 A:0
							Arg201Gly	GG:20 AC:0	GG:47 AC:0	-	-	-
							Gly252Asp	A:19 G:0	A:43 G:0	-	A:12 G:0	A:36 G:0
							Thr268Ala	-	-	G:49 A:0	-	-
							Pro274Ala	-	-	-	-	CAAGG:36 TAAGC:0
							Thr280Ala	G:15 A:0	G:12 A:0	-	G:18 A:0	G:32 A:0
							Val283Ala	-	CAT:6 TGC:0	-	-	-
MAB_2989	MAB_RS15165	-	chloramphenicol acetyltransferase CAT	-	Possibly involved in antibiotic response	Rifat (2021)	Val1?	A:21 G:0	A:73 G:0	-	-	-
							Ala56Val	T:24 C:0	T:81 C:0	-	-	-
							Ala122Thr	A:13 G:0	A:53 G:0	-	-	-
							Ser125Thr	A:15 T:0	A:57 T:0	-	-	-
							Ser132Asn	A:17 G:0	A:61 G:0	-	-	-
							Arg135Leu	-	-	T:26 G:0	-	-
							Thr166fs	-	-	-	-	C:26 CA:0
							Ala174Glu	AACAT:15 CACAC:0	AACAT:50 CACAC:0	-	-	-
							Ala211Thr	-	-	-	A:7 G:0	A:16 G:0
							Leu213Phe	-	-	-	C:6 G:0	-
							Gln219Glu	ACTGCGCG:16 GCTCCGCC:0	ACTGCGCG:51 GCTCCGCC:0	-	-	-
							Asp223Asn	A:17 G:0	A:66 G:0	-	-	-
MAB_3165c	MAB_RS16050	ldtMab1	Ig-like domain-containing protein	ldtMt1 (Rv0116c)	l,d-Transpeptidases	Rifat (2021); Dousa (2020)	Asn105His	G:15 T:0	G:64 T:0	-	-	-
							Leu24Ser	-	G:56 A:0	-	-	-
							Ala13Val	A:14 G:0	A:46 G:0	-	-	-
							Asn11Ser	C:16 T:0	C:46 T:0	-	-	-
MAB_3167c	MAB_RS16060	-	penicillin-binding transpeptidase domain-containing protein	Rv2864c	Penicillin-binding proteins and noncanonical transglycosylases	Rifat (2021)	Ile509Val	-	-	-	C:24 T:0	C:36 T:0
							Ala78Val	ACA:13 GCG:0	-	-	-	-
MAB_3234	MAB_RS16385	-	D-alanyl-D-alanine carboxypeptidase family protein	dacB2 (Rv2911)	Penicillin-binding proteins and noncanonical transglycosylases	Rifat (2021)	His164Arg	-	-	-	GT:18 AC:0	GT:33 AC:0
							Ser187Gly	-	-	-	G:18 A:0	G:30 A:0
MAB_3449c	MAB_RS17495	-	MFS transporter	-	Possibly involved in antibiotic response	Rifat (2021)	Val395Ala	G:10 A:0	G:40 A:0	-	-	-
							Pro311Ser	-	-	A:31 G:0	-	-
							Met304Ile	-	G:64 C:0	-	-	-
							Thr300Ser	-	C:61 G:0	-	-	-
							Gly257Ser	-	-	-	-	T:31 C:0
							Pro210Ser	-	-	-	-	A:30 G:0
							Thr198Met	-	-	-	A:16 G:0	-
							Val74Ala	-	-	-	G:15 A:1	G:38 A:1
							Ala66Gly	-	-	-	C:17 G:0	C:46 G:1
							Lys15Asn	G:7 C:0	G:48 C:0	-	-	-
							Ala12_Thr13delinsGluAspAsnAlaAla	CCGCGTTGTCTT:7 TCG:0	CCGCGTTGTCTT:39 TCG:0	-	-	-
							AlaThr12ValAla	-	-	-	CCA:14 TCG:0	CCA:25 TCG:0
							Ala9_Asp10insGlyAsnGlu	-	-	-	TCTTCGTTGC:14 T:0	TCTTCGTTGC:21 T:2
							Asn8Lys	-	-	-	C:15 G:0	C:25 G:2
MAB_3681	MAB_RS18660	-	D-alanyl-D-alanine carboxypeptidase family protein	dacB1 (Rv3330)	Penicillin-binding proteins and noncanonical transglycosylases	Rifat (2021)	Leu41Arg	G:17 T:0	G:57 T:0	-	-	-
							Asn126Ser	-	G:63 A:0	-	-	-
							Ala390Ser	-	T:53 G:0	-	-	-
MAB_4061c	MAB_RS20595	ldtMab5	Ig-like domain-containing protein	ldtMt5 (Rv0482)	l,d-Transpeptidases	Rifat (2021); Dousa (2020)	Ala410Thr	TCGGC:26 CCGGT:0	TCGGC:41 CCGGT:0	-	T:10 C:0	T:31 C:0
							Thr404Ala	C:29 T:0	C:37 T:0	-	-	-
							Arg401Lys	T:30 C:0	T:42 C:0	-	T:16 C:0	T:30 C:0
							Ile359Met	ATAC:23 GTAG:0	ATAC:51 GTAG:0	-	ATAC:22 GTAG:0	ATAC:41 GTAG:0
							Ala92Val	A:31 G:0	A:79 G:0	-	A:21 G:0	A:35 G:0
							Thr72Ala	C:25 T:0	C:71 T:0	-	C:21 T:0	C:38 T:0
							Thr70Ala	-	-	C:28 T:0	-	-
							Asn38Lys	-	-	-	C:35 A:0	C:28 A:0
							Thr24Met	-	-	-	A:33 G:0	A:29 G:0
							Ile20Val	-	-	-	CAC:27 AAT:0	CAC:25 AAT:0
MAB_4080c	MAB_RS20685	-	transglycosylase family protein	rpfC (Rv1884c)	Resuscitation promoting factors	Rifat (2021)	Ile115Val	C:26 T:0	C:65 T:0	-	-	-
							Glu85Asp	G:17 T:0	G:52 T:0	-	-	-
MAB_4098c	MAB_RS20775	mps2	non-ribosomal peptide synthetase	-	-	Le Run (2024)	Asp2557Gly	-	-	-	CCC:21 TCG:0	CCC:36 TCG:0
							Ala2547Glu	-	AGCCT:61 GGCCG:0	-	-	-
							Gly2449Ser	-	T:56 C:0	-	-	-
							Ala2447Pro	-	-	G:16 C:0	-	-
							Arg2329Leu	A:18 C:0	A:58 C:0	-	A:24 C:0	A:44 C:0
							Ile2246Val	-	-	-	C:28 T:0	C:31 T:0
							Ile2232Val	C:16 T:0	C:58 T:0	-	-	-
							Val2200Ile	T:15 C:0	T:58 C:0	-	-	-
							Glu2170Asp	A:22 T:0	A:63 T:0	-	A:36 T:0	A:36 T:0
							Ala2051Val	A:23 G:0	A:54 G:0	-	-	-
							Thr1994Ala	-	-	-	C:25 T:2	C:57 T:0
							Val1935Ala	G:20 A:0	G:50 A:0	-	G:23 A:0	G:47 A:0
							Ala1905Ser	AT:18 CG:0	AT:58 CG:0	-	AT:16 CG:0	AT:35 CG:0
							Ala1901Ser	AC:19 CT:0	AC:56 CT:0	-	-	-
							Asp1535Glu	-	-	-	-	C:38 G:0
							Thr1528Ala	C:24 T:0	C:53 T:0	-	-	-
							Asp1496His	-	G:56 C:0	-	-	-
							Gly1232Ala	-	-	-	G:19 C:0	G:21 C:0
							Thr1170Arg	-	-	-	C:22 G:0	-
							Glu1127Gly	AGCCC:25 GGCCT:0	AGCCC:53 GGCCT:0	-	C:19 T:0	C:37 T:0
							Gly1125Asp	T:25 C:0	T:53 C:0	-	T:19 C:0	T:38 C:0
							Pro928Ala	C:11 G:0	C:58 G:0	-	C:20 G:0	C:28 G:0
							Leu894Gln	-	-	-	T:22 A:0	T:33 A:0
							Arg890Thr	-	-	-	CG:21 TC:0	CG:36 TC:0
							Arg890Gly	-	C:63 T:0	-	-	-
							Gly876Ala	-	-	-	G:29 C:0	G:37 C:0
							Asp835Gly	-	-	-	-	C:28 T:0
							Thr806Ala	-	-	-	C:34 T:0	C:37 T:0
							Ala774Thr	-	-	-	-	T:42 C:0
							Ser715Ala	C:16 A:0	C:62 A:0	-	-	-
							Thr690Ala	-	-	-	C:20 T:0	C:32 T:0
							Gly631Ser	-	-	-	T:28 C:1	T:26 C:0
							Arg609Gly	-	-	-	C:26 G:1	C:32 G:0
							Gly598Ala	G:34 C:0	G:48 C:0	-	G:28 C:0	G:35 C:0
							Val541Ile	T:19 C:0	T:60 C:0	T:24 C:0	T:21 C:0	T:31 C:0
							Asn485Ser	C:27 T:0	C:66 T:0	-	C:20 T:0	C:33 T:0
							Ser448Ala	C:17 A:0	C:70 A:0	-	C:20 A:0	C:35 A:0
							Thr176Ala	-	-	-	C:17 T:1	C:29 T:0
							Ser157Gly	-	-	-	C:17 T:1	C:34 T:0
							Glu152Asp	G:22 C:0	G:57 C:0	-	-	-
							Val133Met	T:29 C:0	T:62 C:0	-	-	-
MAB_4283c	MAB_RS21715	-	dynamin-like GTPase family protein	-	Possibly involved in antibiotic response	Rifat (2021)	Gly620Ala	G:19 C:0	G:69 C:0	-	-	-
							ValGly619AlaAla	-	-	-	GCAG:23 CCAA:0	GCAG:35 CCAA:0
							Glu617Gly	C:18 T:0	C:67 T:0	-	-	-
							Ala615Thr	-	-	-	T:25 C:0	T:38 C:0
							Gly611Arg	-	-	-	T:28 C:0	T:38 C:0
							Asp587Glu	-	-	-	C:26 G:0	C:42 G:0
							Asn511His	G:22 T:0	G:62 T:0	-	-	-
							Ile434Val	-	-	-	CA:26 TC:1	-
							Val392Ile	T:27 C:0	T:64 C:0	-	T:19 C:0	T:27 C:0
							Ala288Val	A:16 G:0	A:53 G:0	-	-	-
							Ile243Val	CC:16 TT:0	CC:44 TT:0	-	-	-
							Thr221Ala	C:16 T:0	C:55 T:0	-	-	-
							Ile119Val	C:25 T:0	C:66 T:0	-	-	-
							Gly90Ser	T:20 C:0	T:44 C:0	-	-	-
							Ala13Val	-	-	-	A:25 G:0	A:42 G:0
MAB_4320c	MAB_RS21900	-	TetR family transcriptional regulator	-	Possibly involved in antibiotic response	Rifat (2021)	Gln218*	-	-	-	-	A:32 G:0
							Val215Ala	G:31 A:0	G:51 A:0	-	G:15 A:0	G:29 A:0
							Thr150Asn	-	TTGGGGCCT:55 GTCGGACCG:0	-	-	-
							Arg113Gln	-	-	-	-	T:33 C:0
							Val93Leu	A:22 C:0	A:67 C:0	-	-	-
							ValVal68ThrAla	-	-	-	GCCGTC:11 ACGACG:0	-
							Val68Thr	GT:23 AC:0	GT:52 AC:0	-	-	CGTC:36 GACG:0
							Val43Ile	-	-	-	T:20 C:1	-
							Val36Ile	AAT:29 CAC:0	AAT:37 CAC:0	-	-	-
							Val30Ala	G:24 A:0	G:33 A:0	-	-	-
MAB_4382c	MAB_RS22215	-	MMPL family transporter	-	Possibly involved in antibiotic response	Rifat (2021)	GluAlaValArg962LysGlyValGln	TGTACGCCTTT:15 CGCACGGCTTC:0	TGTACGCCTTT:47 CGCACGGCTTC:0	-	-	-
							Gln950Leu	-	A:60 T:0	-	-	-
							Lys739Gln	G:19 T:0	G:49 T:0	-	-	-
							Lys524Glu	-	C:50 T:0	-	-	-
							Ala45Val	A:22 G:0	A:56 G:0	-	-	-
							Thr9Ile	-	A:69 G:0	-	-	-
MAB_4383c	MAB_RS22220	-	MmpS family transport accessory protein	-	Possibly involved in antibiotic response	Rifat (2021)	Asp107Gly	C:29 T:0	-	-	-	-
							Ala75Ser	A:19 C:0	A:57 C:0	-	-	-
							Ile23Met	-	-	C:35 A:0	-	-
							Met12Leu	G:27 T:0	-	-	-	-
MAB_4384	MAB_RS22225	-	TetR/AcrR family transcriptional regulator	-	Possibly involved in antibiotic response	Rifat (2021)	Val7Ile	A:18 G:0	A:70 G:1	-	-	-
							His16Arg	G:17 A:0	G:76 A:0	-	-	-
							Glu151Lys	AAG:23 GAA:0	AAG:54 GAA:0	-	-	-
MAB_4395	MAB_RS22280	-	GNAT family N-acetyltransferase	-	Possibly involved in antibiotic response	Rifat (2021)	Val79Ala	C:19 T:0	C:56 T:0	-	C:31 T:0	C:36 T:0
							Thr101Ala	G:18 A:0	G:53 A:0	-	-	-
							Ser170Thr	-	-	-	A:25 T:0	A:46 T:0
MAB_4482	MAB_RS22695	-	phosphotransferase family protein	-	Possibly involved in antibiotic response	Rifat (2021)	Gly13Glu	-	-	-	A:21 G:0	A:35 G:0
							Asp16Glu	-	-	-	G:20 C:0	G:34 C:0
							Asp47Glu	-	-	-	-	A:36 C:0
							Thr84Ile	T:19 C:0	T:53 C:0	-	-	-
							Ala91Thr	-	-	-	A:20 G:0	A:31 G:0
							Pro102Ser	-	-	-	T:21 C:0	-
							Ser128Ala	G:27 T:0	G:73 T:0	-	-	-
							Glu226Lys	-	-	-	-	AAG:36 GAA:0
							Glu247Gln	C:22 G:0	C:44 G:0	-	-	-
							Val257Ile	-	-	-	ATC:17 GTG:0	ATT:35 GTG:0
							Val292Ile	A:20 G:0	A:54 G:0	-	TA:18 CG:0	TA:35 CG:0
							Ala361Val	T:31 C:0	T:61 C:0	-	T:27 C:0	T:24 C:0
							Asp377Gly	G:24 A:0	G:59 A:0	-	GA:30 AC:0	GA:27 AC:0
MAB_4508	MAB_RS22830	-	MMPL family transporter	-	Possibly involved in antibiotic response	Rifat (2021)	Asn156Asp	-	-	-	G:20 A:0	G:39 A:0
							Thr476Ala	-	-	-	G:26 A:0	G:25 A:0
							Ala802Thr	A:13 G:0	A:34 G:0	-	A:6 G:0	A:23 G:0
							Ser815Pro	C:19 T:0	C:32 T:0	C:9 T:0	C:10 T:0	C:37 T:0
							Ala821Met	-	ATG:29 GCA:0	-	-	-
							Ala821Thr	ACG:17 GCA:0	-	-	ACG:14 GCA:0	ACG:40 GCA:0
							Val827Ile	-	-	-	CATT:17 TGTA:0	CATT:36 TGTA:0
							Pro842Leu	-	-	-	-	T:37 C:0
							Ala843Ser	-	T:23 G:0	-	-	-
							Val854delinsAlaValGlyAlaGlyThr	CCGTGGGTGCCGGCACAGCA:7 TGGCT:0	CCGTGGGTGCCGGCACAGCA:14 TGGCT:0	-	-	-
							Val899Ile	A:18 G:0	A:44 G:0	-	-	-
							Gln903Pro	CA:16 AG:0	CA:37 AG:0	-	C:22 A:0	C:21 A:0
							Arg907Gln	AG:13 GA:0	AG:33 GA:0	-	A:19 G:0	A:19 G:0
							ValGln933AlaLeu	CGCT:7 TGCA:0	CGCT:28 TGCA:0	-	-	-
							Gln936Pro	-	-	C:12 A:0	-	-
							Gln948His	T:9 G:0	-	-	-	-
							Pro971Ser	-	-	-	T:9 C:0	T:13 C:0
							Gln974dup	ACAG:10 A:0	ACAG:32 A:0	ACAG:12 A:0	ACAG:6 A:0	ACAG:7 A:0
MAB_4532c	MAB_RS22945	eis2	amikacin resistance N-acetyltransferase Eis2	-	Possibly involved in antibiotic response	Rifat (2021)	Thr397Ile	TGCGA:16 CGCGG:0	TGCGA:52 CGCGG:0	-	-	-
							Ala379Ser	-	-	-	A:26 C:0	A:36 C:0
							Val368Ile	-	-	-	T:26 C:0	T:38 C:0
							Ser162Asn	-	-	-	GGCGT:21 CGCGC:0	GGCGT:33 CGCGC:0
							Ser108Ala	C:5 A:0	C:61 A:0	-	-	-
							Lys32Gln	G:24 T:0	G:62 T:0	-	-	-
MAB_4537c	MAB_RS22970	ldtMab4	Ig-like domain-containing protein	ldtMt4 (Rv0192)	l,d-Transpeptidases	Rifat (2021); Dousa (2020)	Pro58del	G:20 GGGT:0	G:43 GGGT:0	-	G:18 CGGC:0	G:25 CGGC:0
MAB_4659	MAB_RS23580	-	phosphoribosyltransferase family protein	-	Possibly involved in antibiotic response	Rifat (2021)	Ala13Val	T:24 C:1	T:64 C:0	-	T:28 C:0	T:33 C:0
							Ser23Asn	A:20 G:0	A:61 G:0	-	A:32 G:0	A:36 G:0
							Ala49Thr	A:15 G:0	A:55 G:0	-	-	-
							Ile76Val	AG:18 GA:0	AG:57 GA:0	G:30 A:0	AGTGG:32 GGTGA:0	AGTGG:14 GGTGA:0
							Asp93Glu	A:26 C:0	A:81 C:0	-	-	-
							Ser115Gly	G:25 A:0	G:70 A:0	-	-	-
							Arg119Gly	GGA:24 AGG:0	-	-	-	-
							ArgAsp119GlyGly	-	GGAGG:65 AGGGA:0	-	-	-
							Arg119Lys	-	-	-	AA:29 GG:0	AA:26 GG:0
							Ala153Val	-	-	-	-	T:19 C:0
							Arg190Gln	A:20 G:0	A:43 G:0	-	-	-
MAB_4775c	MAB_RS24175	ldtMab3	L,D-transpeptidase	ldtMt3 (Rv1433)	l,d-Transpeptidases	Rifat (2021); Dousa (2020)	Lys205Arg	-	-	-	C:21 T:0	C:44 T:0
							Ala145Thr	T:26 C:0	T:70 C:0	-	T:26 C:0	T:39 C:0
							Val124Ile	T:25 C:0	-	-	-	-
							Lys108Arg	C:23 T:0	C:64 T:0	-	-	-
							Lys102Arg	CC:22 TT:0	CC:50 TT:0	-	-	-
							Ile101Val	-	-	-	CG:26 TA:0	-
							Arg78Lys	T:19 C:0	T:56 C:0	-	-	-
							Gly68Asp	T:24 C:0	-	-	-	-
							Pro56Ala	C:29 G:0	C:60 G:0	-	-	-
							MetPro38LeuSer	-	TGACAA:40 CGGCAT:0	-	-	-
							Met38Leu	A:24 T:0	-	-	A:22 T:0	A:30 T:0
							HisVal15ArgAla	-	-	-	GCGC:10 ACGT:0	GCGC:15 ACGT:0
							Glu9Gly	CC:20 TT:0	CC:35 TT:0	-	CC:14 TT:0	CC:19 TT:0
MAB_4807	MAB_RS24330	-	N-acetylmuramoyl-L-alanine amidase	ami4 (Rv3594)	Amidases	Rifat (2021)	Val26Ile	ATC:15 GTT:0	ATC:51 GTT:0	-	-	-
							Val26Leu	-	-	-	C:22 G:0	C:26 G:0
							Gly33Asn	-	-	-	AA:23 GG:0	AA:30 GG:0
							Gly33Ser	A:15 G:0	A:65 G:0	-	-	-
							SerAla54GlySer	-	GGCT:59 AGCG:0	-	-	-
							Ala55Ser	TCC:17 GCT:0	-	-	-	-
							Ala68Val	-	-	-	T:24 C:0	T:30 C:0
							Ala81Glu	-	-	A:29 C:0	-	-
							Ser121Gly	G:24 A:0	G:48 A:0	-	-	-
							Ala133Thr	TGACA:22 CGACG:0	TGACA:52 CGACG:0	-	-	-
							Ser136Phe	T:24 C:0	T:58 C:0	-	T:25 C:0	T:39 C:0
							Ile139Val	CTGG:24 TTGA:0	G:63 A:0	-	G:30 A:0	G:41 A:0
							Thr152Ala	-	CCTAGCCCAGG:53 GCTGGCGCAGA:0	-	-	-
							Thr152Glu	CCAGGAGTCT:22 GCAGACGTCC:0	-	-	-	-
							Val179Ile	-	A:62 G:0	-	A:18 G:0	A:31 G:0
							Val191Ala	-	-	-	C:16 T:0	C:36 T:0
							Ile193Ala	-	-	-	GC:15 AT:0	GC:37 AT:0
							Asp234Gly	-	-	-	GT:14 AC:0	GT:20 AC:0
							Val249Ala	-	C:53 T:0	-	-	-
							ArgAla255GlyThr	-	GGGA:48 CGGG:0	-	-	-
							Ala256Thr	A:12 G:0	-	-	-	-
							Gly258Ser	-	-	-	A:23 G:0	A:37 G:0
							Thr269del	G:6 GCCA:0	-	-	-	-
							AlaLeu280GlyPro	-	-	-	GGCC:9 CGCT:0	GGCC:24 CGCT:0
							AlaLeu280ValPro	-	TGCC:42 CGCT:0	-	-	-
MAB_4901c	MAB_RS24805	-	transglycosylase domain-containing protein	ponA1 (Rv0050)	Penicillin-binding proteins and noncanonical transglycosylases	Rifat (2021)	Ala713Pro	-	-	-	G:23 C:0	G:33 C:0
							Gly76Ala	-	G:68 C:0	-	-	-
							Ile29Val	-	-	-	C:20 T:1	C:47 T:0
