# Supplementary material for: In Vitro Susceptibility to Imipenem/Relebactam and Comparators in a Multicentre Collection of Mycobacterium abscessus Complex Isolates
Source: Antibiotics (Basel). 2025 Jul 5;14(7):682. doi: 10.3390/antibiotics14070682 (PMC12291787; doi:10.3390/antibiotics14070682)
Supplement: Supplementary file 1 [file antibiotics-14-00682-s001.zip › Supplementary material Table S3.xlsx]

## Sheet: Hoja1
Table S3. Description of the MIC50 AND MIC90 of the most active antibiotics by subspecies
M. abscessus subespecies/ antibiotic	MIC50
	Imipenem/ relebactam	Amikacin	Tigecycline	Clofazimine	Omadacycline	Eravacycline
M. abscessus spp abscessus	8	8	1	0.25	1	0.25
M. abscessus spp bolletti	8	16	0.25	0.25	1	0.25
M. abscessus spp masiliense	8	8	0.5	0.25	1	0.25
M. abscessus subespecies/ antibiotic	MIC90
	Imipenem/ relebactam	Amikacin	Tigecycline	Clofazimine	Omadacycline	Eravacycline
M. abscessus spp abscessus	16	16	2	1	2	1
M. abscessus spp bolletti	16	16	2	1	2	0.25
M. abscessus spp masiliense	16	16	2	1	1	0.5
