# Supplementary material for: In Vitro Susceptibility to Imipenem/Relebactam and Comparators in a Multicentre Collection of Mycobacterium abscessus Complex Isolates
Source: Antibiotics (Basel). 2025 Jul 5;14(7):682. doi: 10.3390/antibiotics14070682 (PMC12291787; doi:10.3390/antibiotics14070682)
Supplement: Supplementary file 1 [file antibiotics-14-00682-s001.zip › Supplementary material_Table S2 .xls]

## Sheet: Hoja1
Table S2. Description of the 175 isolates collected, with the location and MICs of the antibiotics tested
Isolate	Identification	Hospital	Location	Amoxicillin	Cefuroxime	Cefepime	Ceftaroline	Imipenem	Imipenem/ relebactam	Meropenem	Claritromycin	Amikacin	Tigecycline	Clofazimine	Linezolid	Moxicycline	Omadacycline	Eravacycline
1	M. abscessus spp abscessus	Hospital Virgen del Rocío	Sevilla	>128	>128	>128	>128	16	8	32	32	8	0.12	0.25	8	4	0.5	0.06
2	M. abscessus spp abscessus	Hospital Virgen del Rocío	Sevilla	>128	>128	>128	128	8	8	32	32	64	0.12	0.12	16	8	0.25	0.06
3	M. abscessus spp abscessus	Hospital Virgen del Rocío	Sevilla	>128	>128	>128	>128	16	16	64	32	4	0.12	0.12	16	8	0.25	0.06
4	M. abscessus spp abscessus	Hospital Virgen del Rocío	Sevilla	>128	>128	>128	>128	32	16	64	32	32	1	0.25	8	4	1	0.25
5	M. abscessus spp bolletti	Hospital Virgen del Rocío	Sevilla	>128	>128	>128	>128	16	16	64	64	16	0.25	0.5	16	16	1	0.12
7	M. abscessus spp masiliense	Hospital Virgen del Rocío	Sevilla	>128	>128	>128	128	8	4	64	0.5	8	0.25	0.5	1	2	0.5	0.06
8	M. abscessus spp masiliense	Hospital Virgen del Rocío	Sevilla	>128	>128	>128	128	32	32	128	0.25	8	0.12	0.06	8	8	0.12	0.06
9	M. abscessus spp abscessus	Hospital Virgen del Rocío	Sevilla	>128	>128	>128	>128	16	8	32	32	8	0.06	0.25	16	8	0.5	0.06
10	M. abscessus spp bolletti	Hospital Virgen del Rocío	Sevilla	>128	>128	>128	>128	16	8	32	64	16	0.12	0.25	16	8	0.5	0.12
11	M. abscessus spp abscessus	Hospital Doctor Negrín	Las Palmas	>128	>128	>128	>128	16	16	64	32	16	0.12	0.25	16	8	0.5	0.06
12	M. abscessus spp abscessus	Hospital Doctor Negrín	Las Palmas	>128	>128	>128	>128	8	8	64	32	8	0.12	0.25	4	8	0.5	0.06
13	M. abscessus spp abscessus	Hospital Doctor Negrín	Las Palmas	>128	>128	>128	128	16	8	64	0.25	16	1	0.25	1	4	2	0.25
14	M. abscessus spp abscessus	Unilabs Diagnostico S.L.U	A Coruña	>128	>128	>128	>128	8	8	64	0.25	8	0.5	0.06	16	16	1	0.12
15	M. abscessus spp abscessus	Hospital Ribera Salud	León	>128	>128	>128	128	16	8	64	0.12	16	1	0.25	4	2	2	0.25
16	M. abscessus spp abscessus	Complejo Hospitalario Universitario A Coruña	A Coruña	>128	>128	>128	128	32	32	128	32	8	0.25	0.25	16	8	0.5	0.12
17	M. abscessus spp abscessus	Hospital Universitario Donostia	San Sebastián	>128	>128	>128	64	16	8	64	32	16	0.5	0.25	16	8	0.12	0.06
18	M. abscessus spp masiliense	Hospital Universitario Donostia	San Sebastián	>128	>128	>128	>128	16	8	32	1	8	0.12	0.25	8	4	1	0.25
19	M. abscessus spp masiliense	Hospital General Universitario Gregorio Marañón	Madrid	>128	>128	>128	>128	8	4	32	1	2	<=0,03	0.12	1	1	0.25	0.06
20	M. abscessus spp abscessus	Hospital General Universitario Gregorio Marañón	Madrid	>128	>128	>128	>128	8	4	64	32	8	0.25	0.25	16	8	0.5	0.12
21	M. abscessus spp bolletti	Hospital General Universitario Gregorio Marañón	Madrid	>128	>128	>128	>128	16	8	64	64	8	0.12	0.25	16	16	0.5	0.06
22	M. abscessus spp bolletti	Hospital General Universitario Gregorio Marañón	Madrid	>128	>128	>128	>128	16	8	32	64	16	0.5	0.12	16	16	1	0.25
23	M. abscessus spp abscessus	Hospital General Universitario Gregorio Marañón	Madrid	>128	>128	>128	>128	16	16	128	32	16	0.5	0.25	16	16	1	0.12
24	M. abscessus spp abscessus	Hospital General Universitario Gregorio Marañón	Madrid	>128	>128	>128	>128	8	8	64	32	32	4	1	8	4	2	0.5
25	M. abscessus spp bolletti	Hospital General Universitario Gregorio Marañón	Madrid	>128	>128	>128	>128	16	8	32	32	16	0.12	0.25	16	8	0.5	0.12
26	M. abscessus spp abscessus	Hospital General Universitario Gregorio Marañón	Madrid	>128	>128	>128	128	8	4	64	32	8	0.12	0.5	1	2	0.5	0.06
27	M. abscessus spp abscessus	Hospital General Universitario Gregorio Marañón	Madrid	>128	>128	>128	>128	16	4	64	32	4	0.25	0.25	16	16	1	0.25
28	M. abscessus spp masiliense	Hospital General Universitario Gregorio Marañón	Madrid	>128	>128	>128	128	16	8	64	1	8	0.5	0.12	8	4	1	0.12
29	M. abscessus spp bolletti	Hospital General Universitario Gregorio Marañón	Madrid	>128	>128	>128	128	16	16	32	64	16	0.12	0.25	8	8	1	0.25
30	M. abscessus spp bolletti	Hospital General Universitario Gregorio Marañón	Madrid	>128	>128	>128	>128	8	8	64	32	16	0.25	0.12	16	8	0.5	0.12
31	M. abscessus spp abscessus	Hospital General Universitario Gregorio Marañón	Madrid	>128	>128	>128	>128	8	8	32	0.12	2	2	0.5	4	16	2	0.25
32	M. abscessus spp masiliense	Hospital General Universitario Gregorio Marañón	Madrid	>128	>128	>128	128	4	2	64	0.5	4	0.12	0.5	1	2	1	0.25
33	M. abscessus spp abscessus	Hospital General Universitario Gregorio Marañón	Madrid	>128	>128	>128	>128	8	4	32	0.12	4	2	1	8	4	2	0.25
34	M. abscessus spp masiliense	Hospital General Universitario Gregorio Marañón	Madrid	>128	>128	>128	>128	16	8	64	1	8	0.5	2	8	4	0.5	0.06
35	M. abscessus spp masiliense	Hospital General Universitario Gregorio Marañón	Madrid	>128	>128	>128	>128	4	4	64	0.25	4	1	1	4	4	1	0.12
36	M. abscessus spp abscessus	Hospital Universitario de La Princesa	Madrid	>128	>128	>128	128	32	16	128	32	8	0.25	0.5	2	4	0.25	0.06
37	M. abscessus spp masiliense	Hospital Universitario de La Princesa	Madrid	>128	>128	>128	>128	32	16	>128	1	4	0.25	0.06	16	8	0.25	0.06
38	M. abscessus spp abscessus	Hospital Universitario de La Princesa	Madrid	>128	>128	>128	>128	16	8	64	0.25	8	0.25	0.25	4	4	0.12	0.12
39	M. abscessus spp abscessus	Hospital Universitario de La Princesa	Madrid	>128	>128	>128	>128	16	8	>128	32	8	1	1	4	4	1	0.25
40	M. abscessus spp abscessus	Hospital Universitario de La Princesa	Madrid	>128	>128	>128	>128	32	16	128	32	16	0.25	0.5	4	8	0.25	0.06
41	M. abscessus spp masiliense	Hospital Universitario de La Princesa	Madrid	>128	>128	>128	>128	16	8	32	0.5	32	2	1	8	4	1	0.25
42	M. abscessus spp masiliense	Hospital Universitario de La Princesa	Madrid	>128	>128	>128	128	8	4	64	0.5	8	0.12	0.25	2	1	0.25	0.06
43	M. abscessus spp abscessus	Hospital Universitario de La Princesa	Madrid	>128	>128	>128	128	2	1	64	32	4	2	2	1	4	2	0.5
44	M. abscessus spp masiliense	Hospital Universitario de La Princesa	Madrid	>128	>128	>128	128	4	2	16	1	4	1	1	16	8	1	0.12
45	M. abscessus spp abscessus	Hospital Universitario de Getafe	Madrid	>128	>128	>128	>128	8	4	32	32	8	0.25	0.25	4	8	0.5	0.12
46	M. abscessus spp abscessus	Hospital Universitario de Getafe	Madrid	>128	>128	>128	>128	8	4	32	64	2	2	1	1	1	1	0.25
47	M. abscessus spp abscessus	Hospital Universitario 12 de Octubre	Madrid	>128	>128	>128	128	32	32	128	32	16	1	0.5	32	8	2	0.25
48	M. abscessus spp masiliense	Hospital Universitario 12 de Octubre	Madrid	>128	>128	>128	>128	4	4	32	0.25	2	1	1	1	4	1	0.25
49	M. abscessus spp abscessus	Hospital Universitario 12 de Octubre	Madrid	>128	>128	>128	128	8	4	16	32	4	1	1	8	8	1	0.25
50	M. abscessus spp bolletti	Hospital Universitario 12 de Octubre	Madrid	>128	>128	>128	>128	8	8	64	64	2	2	1	1	4	2	0.5
51	M. abscessus spp abscessus	Hospital Universitario 12 de Octubre	Madrid	>128	>128	>128	>128	16	8	128	32	8	0.12	0.25	2	4	0.25	0.06
52	M. abscessus spp abscessus	Hospital Universitario 12 de Octubre	Madrid	>128	>128	>128	>128	8	4	64	32	1	1	1	8	4	1	0.25
53	M. abscessus spp abscessus	Hospital Universitario 12 de Octubre	Madrid	>128	>128	>128	>128	32	16	128	32	8	0.5	0.5	2	4	0.25	0.06
54	M. abscessus spp abscessus	Hospital Universitario 12 de Octubre	Madrid	>128	>128	>128	>128	16	8	128	32	8	0.5	0.25	2	4	0.5	0.12
55	M. abscessus spp abscessus	Hospital Universitario 12 de Octubre	Madrid	>128	>128	>128	>128	8	4	64	64	4	2	1	1	2	2	0.5
56	M. abscessus spp abscessus	Hospital Universitario 12 de Octubre	Madrid	>128	>128	>128	128	8	2	32	32	4	2	0.5	2	8	1	0.25
57	M. abscessus spp abscessus	Hospital Universitario 12 de Octubre	Madrid	>128	>128	>128	>128	8	4	32	0.25	2	1	0.5	16	8	0.5	0.12
58	M. abscessus spp bolletti	Hospital Universitario 12 de Octubre	Madrid	>128	>128	>128	>128	8	4	128	64	1	1	2	16	16	2	0.25
59	M. abscessus spp masiliense	Hospital Universitario 12 de Octubre	Madrid	>128	>128	>128	>128	4	4	64	0.25	1	1	0.5	1	2	0.5	0.12
60	M. abscessus spp abscessus	Hospital Universitario 12 de Octubre	Madrid	>128	>128	>128	>128	8	4	64	32	0.5	0.5	1	8	4	1	0.25
61	M. abscessus spp abscessus	Hospital Universitario 12 de Octubre	Madrid	>128	>128	>128	>128	8	4	128	32	16	1	1	2	4	0.5	0.12
62	M. abscessus spp abscessus	Hospital Universitario 12 de Octubre	Madrid	>128	>128	>128	64	8	8	64	32	64	2	1	1	4	2	0.5
63	M. abscessus spp abscessus	Hospital Universitario 12 de Octubre	Madrid	>128	>128	>128	128	16	8	32	32	4	0.5	0.25	2	4	0.25	0.12
64	M. abscessus spp abscessus	Hospital Universitario 12 de Octubre	Madrid	>128	>128	>128	128	32	32	128	32	4	1	1	16	8	0.5	0.25
65	M. abscessus spp masiliense	Hospital Universitario 12 de Octubre	Madrid	>128	>128	>128	>128	16	16	64	0.5	4	0.5	0.5	16	16	1	0.25
66	M. abscessus spp masiliense	Hospital Universitario 12 de Octubre	Madrid	>128	>128	>128	>128	32	16	128	1	16	0.5	0.25	2	4	0.5	0.12
67	M. abscessus spp abscessus	Hospital Universitario 12 de Octubre	Madrid	>128	>128	>128	>128	16	8	>128	32	4	2	1	2	8	1	0.25
68	M. abscessus spp masiliense	Hospital Universitario 12 de Octubre	Madrid	>128	>128	>128	>128	16	16	>128	0.25	8	2	1	16	8	2	0.5
69	M. abscessus spp masiliense	Hospital Universitario 12 de Octubre	Madrid	>128	>128	>128	>128	8	8	16	0.25	4	1	1	1	4	1	0.25
71	M. abscessus spp abscessus	Hospital Universitario 12 de Octubre	Madrid	>128	>128	>128	>128	8	4	64	32	8	1	1	32	16	1	0.12
72	M. abscessus spp abscessus	Hospital Universitario 12 de Octubre	Madrid	>128	>128	>128	>128	16	8	128	32	8	0.5	0.5	8	8	0.25	0.06
73	M. abscessus spp abscessus	Hospital Universitario 12 de Octubre	Madrid	>128	>128	>128	>128	4	2	128	32	8	1	0.5	16	16	0.5	0.12
74	M. abscessus spp bolletti	Hospital Universitario La Paz	Madrid	>128	>128	>128	>128	16	8	64	32	32	1	0.25	16	8	1	0.25
75	M. abscessus spp abscessus	Hospital Universitario La Paz	Madrid	>128	>128	>128	64	32	16	64	64	32	2	1	16	8	2	1
76	M. abscessus spp abscessus	Hospital Universitario La Paz	Madrid	>128	>128	>128	>128	8	4	64	32	8	1	0.5	2	4	0.5	0.12
77	M. abscessus spp bolletti	Hospital Universitario La Paz	Madrid	>128	>128	>128	>128	16	8	64	64	16	1	0.5	16	16	1	0.25
79	M. abscessus spp abscessus	Hospital Universitario Puerta del Mar	Cádiz	>128	>128	>128	>128	8	8	64	32	4	1	4	2	2	0.5	0.12
82	M. abscessus spp abscessus	Complejo Asistencial Universitario de León	León	>128	>128	>128	>128	4	2	64	32	2	0.25	0.5	1	4	0.5	0.12
83	M. abscessus spp masiliense	Complejo Asistencial Universitario de León	León	>128	>128	>128	128	32	16	128	0.25	2	0.12	0.12	4	16	0.25	0.06
84	M. abscessus spp abscessus	Hospital Universitario Puerta del Mar	Cádiz	>128	>128	>128	>128	8	8	64	32	1	1	1	16	16	1	0.25
85	M. abscessus spp masiliense	Hospital Virgen del Rocío	Sevilla	>128	>128	>128	>128	16	8	>128	1	8	1	1	16	8	1	0.25
86	M. abscessus spp abscessus	Hospital Doctor Negrín	Las Palmas	>128	>128	>128	>128	16	16	64	32	8	1	0.5	16	8	0.5	0.12
87	M. abscessus spp abscessus	Hospital Doctor Negrín	Las Palmas	>128	>128	>128	>128	8	8	32	0.5	8	0.5	0.25	4	4	0.5	0.12
88	M. abscessus spp abscessus	Hospital Universitario Fundación Jiménez Díaz	Madrid	>128	>128	64	16	4	2	64	32	8	1	0.12	2	2	1	0.5
89	M. abscessus spp abscessus	Hospital Universitario Fundación Jiménez Díaz	Madrid	>128	>128	>128	>128	16	8	128	32	4	2	0.5	8	4	2	1
90	M. abscessus spp abscessus	Hospital Universitario Fundación Jiménez Díaz	Madrid	>128	>128	>128	64	16	8	128	64	8	2	0.25	4	16	2	1
91	M. abscessus spp abscessus	Hospital Universitario Fundación Jiménez Díaz	Madrid	>128	>128	>128	128	4	4	32	32	16	1	0.12	2	2	1	0.5
92	M. abscessus spp abscessus	Hospital Universitario Fundación Jiménez Díaz	Madrid	>128	>128	>128	>128	16	8	32	32	2	1	0.5	16	16	2	0.5
93	M. abscessus spp abscessus	Hospital Universitario Fundación Jiménez Díaz	Madrid	>128	>128	64	128	8	8	64	32	4	0.5	0.25	2	4	1	0.25
94	M. abscessus spp abscessus	Hospital Universitario Fundación Jiménez Díaz	Madrid	>128	>128	>128	>128	16	8	64	32	8	1	0.5	8	16	1	0.25
95	M. abscessus spp abscessus	Hospital Universitario Fundación Jiménez Díaz	Madrid	>128	>128	>128	>128	4	2	64	32	16	0.5	0.12	2	4	1	0.25
96	M. abscessus spp abscessus	Hospital Universitario Fundación Jiménez Díaz	Madrid	>128	>128	>128	>128	8	4	64	32	8	2	0.25	16	16	2	1
97	M. abscessus spp abscessus	Hospital Universitario Fundación Jiménez Díaz	Madrid	>128	>128	>128	>128	16	8	>128	32	4	2	0.5	16	16	2	1
98	M. abscessus spp abscessus	Hospital Universitario Fundación Jiménez Díaz	Madrid	>128	>128	>128	>128	8	4	>128	32	8	1	0.12	8	16	1	0.5
99	M. abscessus spp abscessus	Hospital Universitario Fundación Jiménez Díaz	Madrid	>128	>128	128	64	8	4	64	32	16	2	0.25	8	4	2	1
100	M. abscessus spp masiliense	Hospital Universitario Fundación Jiménez Díaz	Madrid	>128	>128	128	64	16	8	64	1	4	1	0.25	16	8	1	0.5
101	M. abscessus spp masiliense	Hospital Universitario Fundación Jiménez Díaz	Madrid	>128	>128	>128	>128	16	8	>128	0.25	32	1	0.25	16	8	1	0.25
102	M. abscessus spp masiliense	Hospital Universitario Fundación Jiménez Díaz	Madrid	>128	>128	128	32	8	8	32	0.5	4	0.5	0.12	4	8	1	0.25
103	M. abscessus spp abscessus	Hospital Universitario Fundación Jiménez Díaz	Madrid	>128	>128	>128	>128	16	8	>128	64	4	0.5	0.5	16	8	2	1
104	M. abscessus spp masiliense	Hospital Universitario Fundación Jiménez Díaz	Madrid	>128	>128	>128	>128	4	4	64	0.25	8	2	0.5	16	8	2	1
105	M. abscessus spp abscessus	Hospital Universitario Fundación Jiménez Díaz	Madrid	>128	>128	>128	>128	16	16	64	32	8	2	1	16	8	2	0.5
106	M. abscessus spp masiliense	Hospital Universitario Fundación Jiménez Díaz	Madrid	>128	>128	>128	>128	16	8	64	0.12	4	2	0.25	8	4	2	1
107	M. abscessus spp masiliense	Hospital Universitario Fundación Jiménez Díaz	Madrid	>128	>128	>128	>128	16	8	64	0.12	8	1	0.25	4	4	1	0.25
108	M. abscessus spp abscessus	Hospital Universitario Fundación Jiménez Díaz	Madrid	>128	>128	64	64	32	16	>128	32	16	1	0.25	2	4	1	0.25
109	M. abscessus spp abscessus	Hospital Universitario Fundación Jiménez Díaz	Madrid	>128	>128	>128	>128	16	8	64	0.12	4	2	0.12	8	4	2	1
110	M. abscessus spp abscessus	Hospital Universitario Fundación Jiménez Díaz	Madrid	>128	>128	>128	64	16	8	64	2	4	2	1	2	8	1	0.5
111	M. abscessus spp abscessus	Hospital Universitario Fundación Jiménez Díaz	Madrid	>128	>128	128	64	4	4	32	32	8	0.5	0.12	2	8	1	0.5
112	M. abscessus spp abscessus	Hospital Universitario Fundación Jiménez Díaz	Madrid	>128	>128	>128	>128	16	8	64	0.12	8	0.5	0.5	8	4	1	0.25
113	M. abscessus spp abscessus	Hospital Universitario Fundación Jiménez Díaz	Madrid	>128	>128	>128	>128	16	8	64	0.25	8	0.25	0.12	8	16	1	0.5
114	M. abscessus spp masiliense	Hospital Universitario Fundación Jiménez Díaz	Madrid	>128	>128	>128	>128	16	8	64	0.12	8	1	0.5	8	16	1	0.5
115	M. abscessus spp masiliense	Hospital Universitario Fundación Jiménez Díaz	Madrid	>128	>128	>128	64	8	4	32	0.25	2	0.5	0.25	4	8	1	0.25
116	M. abscessus spp abscessus	Hospital Universitario Fundación Jiménez Díaz	Madrid	>128	>128	128	>128	16	8	32	0.25	16	0.25	0.12	16	8	0.5	0.12
117	M. abscessus spp abscessus	Hospital Universitario Fundación Jiménez Díaz	Madrid	>128	>128	128	>128	16	16	64	0.12	8	0.5	0.25	8	4	0.5	0.12
118	M. abscessus spp abscessus	Hospital Universitario Fundación Jiménez Díaz	Madrid	>128	>128	>128	>128	8	8	64	32	8	1	0.5	16	16	1	0.25
119	M. abscessus spp masiliense	Hospital Universitario Fundación Jiménez Díaz	Madrid	>128	>128	>128	>128	8	4	32	0.25	4	0.12	0.12	2	2	0.5	0.12
120	M. abscessus spp masiliense	Hospital Universitario Fundación Jiménez Díaz	Madrid	>128	>128	>128	>128	16	8	128	0.12	4	0.5	0.25	16	8	0.5	0.12
121	M. abscessus spp abscessus	Hospital Universitario Fundación Jiménez Díaz	Madrid	>128	>128	>128	32	8	4	64	32	8	1	0.25	16	8	1	0.5
122	M. abscessus spp abscessus	Hospital Universitario Fundación Jiménez Díaz	Madrid	>128	>128	128	128	4	4	32	0.12	4	2	1	16	16	2	0.5
123	M. abscessus spp abscessus	Hospital Universitario Fundación Jiménez Díaz	Madrid	>128	>128	128	128	16	8	64	0.12	4	0.5	0.25	8	4	1	0.25
124	M. abscessus spp abscessus	Hospital Universitario Fundación Jiménez Díaz	Madrid	>128	>128	>128	>128	32	16	>128	32	8	0.12	0.12	8	4	0.5	0.25
125	M. abscessus spp masiliense	Hospital Universitario Fundación Jiménez Díaz	Madrid	>128	>128	>128	>128	16	8	64	0.25	2	0.5	0.25	8	8	0.5	0.12
126	M. abscessus spp abscessus	Hospital Universitario Fundación Jiménez Díaz	Madrid	>128	>128	>128	>128	8	4	32	0.12	16	1	1	16	16	1	0.5
127	M. abscessus spp masiliense	Hospital Universitario Fundación Jiménez Díaz	Madrid	>128	>128	>128	>128	8	4	32	0.12	2	0.25	0.25	2	4	0.5	0.25
128	M. abscessus spp masiliense	Hospital Universitario Fundación Jiménez Díaz	Madrid	>128	>128	>128	>128	16	8	64	0.5	8	0.25	0.25	16	16	0.5	0.25
129	M. abscessus spp masiliense	Hospital Universitario Fundación Jiménez Díaz	Madrid	>128	>128	>128	>128	4	2	16	1	4	0.12	0.12	16	8	0.25	0.12
130	M. abscessus spp masiliense	Hospital Universitario Fundación Jiménez Díaz	Madrid	>128	>128	>128	>128	4	4	32	0.25	8	1	0.25	2	8	1	0.25
131	M. abscessus spp masiliense	Hospital Universitario Fundación Jiménez Díaz	Madrid	>128	>128	>128	>128	16	8	128	0.25	8	0.5	0.25	8	4	0.5	0.12
132	M. abscessus spp masiliense	Hospital Universitario Fundación Jiménez Díaz	Madrid	>128	>128	>128	>128	4	4	32	0.5	8	0.25	0.25	2	4	0.5	0.12
133	M. abscessus spp abscessus	Hospital Universitario Fundación Jiménez Díaz	Madrid	>128	>128	>128	>128	16	8	128	32	16	2	0.5	32	16	2	1
134	M. abscessus spp masiliense	Hospital Universitario Fundación Jiménez Díaz	Madrid	>128	>128	>128	>128	8	4	64	0.5	4	0.12	0.25	8	8	0.5	0.12
135	M. abscessus spp masiliense	Hospital Universitario Fundación Jiménez Díaz	Madrid	>128	>128	>128	>128	8	4	64	0.5	8	0.5	0.25	2	4	0.5	0.12
136	M. abscessus spp masiliense	Hospital Universitario Fundación Jiménez Díaz	Madrid	>128	>128	128	128	4	2	16	0.25	4	0.5	0.5	16	8	0.5	0.12
137	M. abscessus spp abscessus	Hospital Universitario Fundación Jiménez Díaz	Madrid	>128	>128	>128	64	32	16	128	32	2	1	0.5	2	8	1	0.5
138	M. abscessus spp masiliense	Hospital Universitario Fundación Jiménez Díaz	Madrid	>128	>128	>128	128	8	8	32	0.25	16	0.25	0.25	8	16	0.5	0.25
139	M. abscessus spp abscessus	Hospital Universitario Fundación Jiménez Díaz	Madrid	>128	>128	>128	128	4	2	32	32	8	1	0.5	2	8	1	0.5
140	M. abscessus spp abscessus	Hospital Universitario Fundación Jiménez Díaz	Madrid	>128	>128	>128	>128	16	8	64	0.12	8	2	0.5	16	16	2	0.5
141	M. abscessus spp abscessus	Hospital Universitario Fundación Jiménez Díaz	Madrid	>128	>128	>128	>128	8	4	32	0.12	2	0.06	0.12	8	8	0.25	0.06
142	M. abscessus spp masiliense	Hospital Universitario Fundación Jiménez Díaz	Madrid	>128	>128	>128	>128	8	8	32	1	8	0.5	0.5	2	4	1	0.5
143	M. abscessus spp masiliense	Hospital Universitario Fundación Jiménez Díaz	Madrid	>128	>128	>128	>128	32	16	>128	0.12	4	1	0.5	16	8	1	0.5
144	M. abscessus spp abscessus	Hospital Universitario Fundación Jiménez Díaz	Madrid	>128	>128	128	128	8	8	32	2	4	0.25	0.5	4	4	1	0.5
145	M. abscessus spp abscessus	Complejo Hospitalario Universitario A Coruña	A Coruña	>128	>128	>128	128	8	4	32	32	32	2	0.5	8	4	2	1
146	M. abscessus spp abscessus	Hospital Universitario Sant Joan D´Alacant	Sant Joan D´Alacant	>128	>128	>128	>128	16	8	128	32	8	0.12	0.12	16	8	0.5	0.12
147	M. abscessus spp abscessus	Hospital Universitario Puerta de Hierro	Madrid	>128	>128	>128	>128	8	8	64	2	8	0.5	0.25	8	16	1	0.5
148	M. abscessus spp masiliense	Hospital Universitario Sant Joan D´Alacant	Sant Joan D´Alacant	>128	>128	>128	>128	8	4	64	0.12	2	1	1	16	16	1	0.5
149	M. abscessus spp masiliense	Hospital Ribera Salud	León	>128	>128	128	>128	16	8	128	0.12	4	0.25	0.5	8	4	0.5	0.25
150	M. abscessus spp abscessus	Hospital Universitario Severo Ochoa	Madrid	>128	>128	128	>128	8	4	64	64	8	0.5	0.5	8	4	0.5	0.25
151	M. abscessus spp abscessus	Hospital Universitario Marques de Valdecilla	Santander	>128	>128	128	128	16	8	64	32	4	0.25	0.25	4	4	0.5	0.12
152	M. abscessus spp bolletti	Hospital Central de la Cruz Roja San Joseé y Santa Adela	Madrid	>128	>128	128	>128	16	8	64	32	4	4	0.25	8	8	0.5	0.25
153	M. abscessus spp masiliense	Hospital Universitario La Paz	Madrid	>128	>128	>128	>128	32	16	64	0.12	8	0.5	0.5	16	8	0.5	0.12
154	M. abscessus spp masiliense	Hospsital General Universitario de Alicante	Alicante	>128	>128	>128	>128	16	8	128	0.12	16	0.25	0.25	8	8	0.5	0.12
155	M. abscessus spp abscessus	Hospital General La Mancha Centro	Ciudad Real	>128	>128	>128	128	16	8	64	0.12	16	0.25	0.12	16	8	0.5	0.25
156	M. abscessus spp masiliense	Hospital Universitario Puerta de Hierro	Madrid	>128	>128	>128	>128	8	4	64	0.25	4	1	0.5	16	16	1	0.5
158	M. abscessus spp masiliense	Hospital Universitario de Alicante	Alicante	>128	>128	>128	64	16	8	128	2	8	0.5	0.25	32	8	1	0.5
161	M. abscessus spp masiliense	Unilabs Diagnostico S.L.U	A Coruña	>128	>128	128	>128	8	4	32	0.5	16	1	0.5	16	16	1	0.5
162	M. abscessus spp abscessus	Hospital Universitario Puerta de Hierro	Madrid	>128	>128	>128	64	16	16	64	1	4	1	0.25	16	16	2	1
163	M. abscessus spp masiliense	Hospital Universitario Fundación Alcorcón	Madrid	>128	>128	>128	>128	16	8	64	0.5	8	1	0.5	32	16	2	1
164	M. abscessus spp abscessus	Hospital Ribera Salud	León	>128	>128	128	128	4	4	32	32	4	0.5	0.25	16	8	1	0.5
165	M. abscessus spp masiliense	Hospital Regional Universitario de Málaga	Málaga	>128	>128	>128	>128	16	8	>128	0.5	8	1	0.25	16	8	1	0.25
166	M. abscessus spp abscessus	Hospital Universitario 12 de Octubre	Madrid	>128	>128	>128	128	8	4	32	0.25	8	2	0.25	16	16	2	1
167	M. abscessus spp abscessus	Hospital Universitario de Navarra	Navarra	>128	>128	>128	>128	16	8	64	0.12	8	2	0.25	32	16	2	0.5
168	M. abscessus spp abscessus	Hospital General Nuestra Señora del Prado	Talavera de la Reina	>128	>128	128	>128	8	4	32	32	2	2	0.5	32	16	2	0.5
169	M. abscessus spp masiliense	Hospital Universitario La Paz	Madrid	>128	>128	>128	>128	8	4	32	0.5	8	2	0.5	16	16	2	1
170	M. abscessus spp abscessus	Hospital Universitario Puerta de Hierro	Madrid	>128	>128	>128	>128	16	8	128	32	16	2	0.25	16	8	2	1
171	M. abscessus spp abscessus	Hospital Universitario Puerta de Hierro	Madrid	>128	>128	>128	>128	16	16	32	0.12	8	1	0.25	16	8	1	0.5
172	M. abscessus spp masiliense	Hospital Universitario Málaga	Málaga	>128	>128	>128	64	16	8	128	0.5	4	1	0.12	4	16	1	0.5
173	M. abscessus sbsp abscessus	Hospital Doctor Negrín	Las Palmas	>128	>128	>128	>128	8	8	64	32	8	1	0.25	4	16	1	0.5
174	M. abscessus spp abscessus	Hospital Virgen del Rocío	Sevilla	>128	>128	128	>128	16	8	64	32	8	0.25	0.12	16	8	0.5	0.12
175	M. abscessus spp abscessus	Complejo Hospitalario Universitario A Coruña	A Coruña	>128	>128	>128	>128	8	4	32	0.12	8	0.5	0.25	8	8	1	0.5
